# Supplementary material for: BMSC-derived exosomal miR-27a-3p and miR-196b-5p regulate bone remodeling in ovariectomized rats
Source: PeerJ. 2022 Sep 22;10:e13744. doi: 10.7717/peerj.13744 (PMC9509671; doi:10.7717/peerj.13744)
Supplement: Table S2 [file peerj-10-13744-s002.xlsx]

## Sheet: Sheet1
Table S2. Information of miRNAs identified in this study
miR_name	miR_seq	up/down	fold_change(OVX(mean)/Sham(mean))	log2(fold_change)	pvalue(t_test)	Sham-Exo(mean)	OVX-Exo(mean)	OVX-Exo/OVX-Exo_1(norm)	OVX-Exo/OVX-Exo_2(norm)	OVX-Exo/OVX-Exo_3(norm)	Sham-Exo/Sham-Exo_1(norm)	Sham-Exo/Sham-Exo_2(norm)	Sham-Exo/Sham-Exo_3(norm)	OVX-Exo/OVX-Exo_1(raw)	OVX-Exo/OVX-Exo_2(raw)	OVX-Exo/OVX-Exo_3(raw)	Sham-Exo/Sham-Exo_1(raw)	Sham-Exo/Sham-Exo_2(raw)	Sham-Exo/Sham-Exo_3(raw)	Expression level
rno-miR-106b-5p	TAAAGTGCTGACAGTGCAGAT	up	inf	inf	0.00217102	0	8.23825	8.22439	7.57935	8.91101	0	0	0	10	13	14	0	0	0	low
rno-miR-31a-5p	AGGCAAGATGCTGGCATAGCTG	up	3.78176	1.91906	0.00267828	51.9949	196.632	211.367	182.487	196.042	29.8754	46.4058	79.7035	257	313	308	32	18	57	high
rno-miR-199a-3p	ACAGTAGTCTGCACATTGGTTA	up	3.46325	1.79213	0.00292505	91.0408	315.297	356.938	317.167	271.786	59.7508	105.702	107.67	434	544	427	64	41	77	high
rno-miR-34c-5p	AGGCAGTGTAGTTAGCTGATTGC	up	inf	inf	0.00340609	0	10.3244	11.5141	9.91145	9.54751	0	0	0	14	17	15	0	0	0	middle
PC-3p-47903_116	CTCATCACATCCTGGGGCTG	down	0.477931	-1.06513	0.00643081	54.1301	25.8705	20.561	30.3174	26.733	56.95	59.2963	46.1441	25	52	42	61	23	33	middle
rno-miR-24-3p_R-2	TGGCTCAGTTCAGCAGGAAC	up	29.923	4.90318	0.00650923	1.24481	37.2484	42.7668	39.0628	29.9155	3.73442	0	0	52	67	47	4	0	0	middle
PC-3p-132011_28	TGGGCCTAGGGGTCTGCATT	down	0.365714	-1.45121	0.00748089	20.7857	7.60165	4.93463	6.41329	11.457	20.5393	18.0467	23.7712	6	11	18	22	7	17	middle
mmu-miR-5124a_L+1_1ss6CA	GGGTCAAGTGACTAAGAGCAT	down	0.366213	-1.44924	0.00849968	53.8253	19.7116	14.8039	16.3247	28.006	49.4811	64.4525	47.5425	18	28	44	53	25	34	middle
PC-5p-243764_13	TGGATGCCTTGGCGATCACA	up	inf	inf	0.0168094	0	7.80449	5.75707	8.7454	8.91101	0	0	0	7	15	14	0	0	0	low
rno-miR-22-3p	AAGCTGCCAGTTGAAGAACTGT	up	1.76704	0.821335	0.0171869	114.035	201.505	204.787	208.141	191.587	127.904	128.905	85.2968	249	357	301	137	50	61	high
rno-miR-22-5p_R-1	AGTTCTTCAGTGGCAAGCTTT	up	inf	inf	0.0212868	0	11.1112	13.9815	11.0775	8.27451	0	0	0	17	19	13	0	0	0	middle
mmu-miR-744-5p	TGCGGGGCTAGGGCTAACAGCA	up	inf	inf	0.0228102	0	10.0145	7.40195	9.91145	12.73	0	0	0	9	17	20	0	0	0	middle
PC-3p-114877_33	AATGCATTGGCCCTGAAAAT	down	0.164963	-2.59979	0.0243242	29.515	4.86889	4.11219	10.4945	0	39.2114	28.3591	20.9746	5	18	0	42	11	15	middle
rno-miR-199a-5p	CCCAGTGTTCAGACTACCTGTTC	up	2.08874	1.06264	0.027194	144.432	301.682	333.91	310.17	260.965	76.5557	195.936	160.805	406	532	410	82	76	115	high
rno-miR-196b-5p	TAGGTAGTTTCCTGTTGTTGGG	up	inf	inf	0.030017	0	5.24999	4.93463	6.99632	3.819	0	0	0	6	12	6	0	0	0	low
rno-miR-142-5p_L+2R-3	CCCATAAAGTAGAAAGCACT	up	6.41905	2.68236	0.0326668	2.48962	15.981	19.7385	18.6569	9.54751	7.46885	0	0	24	32	15	8	0	0	middle
rno-miR-146a-5p_R+1	TGAGAACTGAATTCCATGGGTTA	up	5.61569	2.48946	0.0402511	4.19492	23.5574	32.0751	23.3211	15.276	0	0	12.5848	39	40	24	0	0	9	middle
PC-5p-91335_46	ATTTGAGGAAGCCTGCTCC	down	0.433759	-1.20503	0.0441826	20.2546	8.78563	8.22439	10.4945	7.63801	16.8049	25.781	18.178	10	18	12	18	10	13	middle
rno-miR-27a-3p	TTCACAGTGGCTAAGTTCCGC	up	4.76872	2.2536	0.0468808	12.084	57.6253	81.0102	39.3543	52.5113	18.2053	18.0467	0	98.5	67.5	82.5	19.5	7	0	middle
PC-5p-9056_653	AAGGTACTCTGGGGATAAC	down	0.612343	-0.707589	0.0469771	128.469	78.6673	64.1502	76.3765	95.4751	155.912	113.436	116.06	78	131	150	167	44	83	high
PC-3p-147759_24	GGGAAAGGTGAAAAGAAC	up	inf	inf	0.0509084	0	11.5899	15.6263	6.41329	12.73	0	0	0	19	11	20	0	0	0	middle
rno-miR-143-3p_R-1	TGAGATGAAGCACTGTAGCTC	up	1.71702	0.779909	0.0531002	147.351	253.005	295.255	266.443	197.315	126.037	164.998	151.017	359	457	310	135	64	108	high
rno-miR-872-3p	TGAACTATTGCAGTAGCCTCCT	up	inf	inf	0.0534469	0	7.87488	4.11219	9.32843	10.184	0	0	0	5	16	16	0	0	0	middle
rno-let-7b-5p	TGAGGTAGTAGGTTGTGTGGTT	up	2.56577	1.35939	0.0546587	41.2731	105.897	138.17	103.779	75.7436	27.0746	46.4058	50.3391	168	178	119	29	18	36	high
rno-miR-125a-5p	TCCCTGAGACCCTTTAACCTGTGA	up	3.75861	1.9102	0.0628047	24.2453	91.1286	129.123	85.7049	58.5581	6.53524	43.8277	22.3729	157	147	92	7	17	16	high
rno-miR-144-5p_L+2R-4	TGGGATATCATCATATACTGT	up	inf	inf	0.0642843	0	7.00181	9.86926	3.49816	7.63801	0	0	0	12	6	12	0	0	0	low
hsa-miR-7977_1ss6AG	TTCCCGGCCAACGCACCA	up	inf	inf	0.0652597	0	8.88224	4.11219	11.0775	11.457	0	0	0	5	19	18	0	0	0	middle
PC-5p-265423_11	TGCTGTGGGCGGTGGAAAC	down	-inf	-inf	0.0679279	8.64946	0	0	0	0	4.66803	12.8905	8.38985	0	0	0	5	5	6	middle
rno-miR-24-2-5p	GTGCCTACTGAGCTGAAACAGT	up	inf	inf	0.0684339	0	15.7406	15.6263	23.3211	8.27451	0	0	0	19	40	13	0	0	0	middle
rno-miR-210-3p	CTGTGCGTGTGACAGCGGCTGA	up	inf	inf	0.0708112	0	20.672	9.04682	26.2362	26.733	0	0	0	11	45	42	0	0	0	middle
PC-5p-148135_23	GCTGACCGGGCTTTTTGC	up	inf	inf	0.0713095	0	5.96538	4.11219	9.32843	4.45551	0	0	0	5	16	7	0	0	0	low
PC-5p-50739_107	TTGGGAGACAGAGCACCGGG	down	0.520691	-0.9415	0.078676	37.8242	19.6948	19.7385	15.1587	24.187	42.9459	25.781	44.7458	24	26	38	46	10	32	middle
PC-5p-99931_41	AGGGAAAGGTGAAAAGAACC	down	0.319964	-1.64402	0.0860443	12.5466	4.01446	8.22439	0	3.819	11.2033	18.0467	8.38985	10	0	6	12	7	6	middle
PC-5p-48763_113	AGCGAAGCTGAGAATTTAA	down	0.487846	-1.0355	0.0875052	59.5601	29.0561	38.6546	26.2362	22.2775	41.0787	59.2963	78.3052	47	45	35	44	23	56	middle
PC-3p-123280_30	TTTGACATGGCAGGAAGTTT	down	0.168956	-2.56528	0.0900818	11.3018	1.9095	0	0	5.72851	7.46885	18.0467	8.38985	0	0	9	8	7	6	middle
rno-miR-29a-3p	TAGCACCATCTGAAATCGGTTA	up	3.32354	1.73272	0.0913595	31.9266	106.109	152.151	75.7935	90.3831	7.46885	79.9211	8.38985	185	130	142	8	31	6	high
rno-miR-615	GGGGGTCCCCGGTGCTCGGATC	up	inf	inf	0.0941109	0	7.53218	8.22439	2.91513	11.457	0	0	0	10	5	18	0	0	0	middle
rno-miR-221-3p	AGCTACATTGTCTGCTGGGTTTC	up	1.91714	0.938953	0.094464	283.134	542.807	549.389	567.285	511.747	141.908	446.011	261.484	668	973	804	152	173	187	high
rno-miR-486	TCCTGTACTGAGCTGCCCCGAG	down	0.349096	-1.5183	0.0952091	21.5681	7.52933	0	10.4945	12.0935	12.1369	23.2029	29.3645	0	18	19	13	9	21	middle
rno-miR-99b-5p	CACCCGTAGAACCGACCTTGCG	up	2.94159	1.5566	0.105541	22.6658	66.6736	57.5707	98.5315	43.9186	13.0705	28.3591	26.5678	70	169	69	14	11	19	middle
rno-miR-455-3p_1ss22TC	GCAGTCCACGGGCATATACACC	up	3.5549	1.82981	0.115862	4.29683	15.2748	16.4488	12.8266	16.549	0	12.8905	0	20	22	26	0	5	0	middle
rno-let-7f-5p	TGAGGTAGTAGATTGTATAGTT	up	2.08364	1.0591	0.119861	28.1703	58.6967	83.0663	51.0148	42.0091	15.4045	42.5386	26.5678	101	87.5	66	16.5	16.5	19	middle
PC-5p-133280_27	GCGGTTAACTGAAACATCTA	up	inf	inf	0.121013	0	11.8415	4.93463	20.4059	10.184	0	0	0	6	35	16	0	0	0	middle
rno-miR-103-3p	AGCAGCATTGTACAGGGCTATGA	up	5.34249	2.41751	0.122653	2.25446	12.0444	19.3273	11.0775	5.72851	3.26762	0	3.49577	23.5	19	9	3.5	0	2.5	middle
bta-mir-2887-1-p5	ACCGGGGTCCGGTGCGGAGAGCC	up	6.39667	2.67732	0.131146	1.86721	11.9439	20.561	6.99632	8.27451	5.60163	0	0	25	12	13	6	0	0	middle
PC-5p-147553_24	AAAGTTATGGGATGAGCTG	up	inf	inf	0.131937	0	10.2096	5.75707	6.41329	18.4585	0	0	0	7	11	29	0	0	0	middle
PC-3p-142127_25	GCTTCACGTGGCTGGCATTTTT	down	0.370493	-1.43248	0.134844	17.1984	6.37188	4.11219	9.91145	5.09201	12.1369	12.8905	26.5678	5	17	8	13	5	19	middle
PC-3p-165401_20	CACTCGTCTCCCGCTCCA	up	3.63038	1.86012	0.13566	1.55601	5.6489	5.75707	2.91513	8.27451	4.66803	0	0	7	5	13	5	0	0	low
rno-miR-151-5p_R+1	TCGAGGAGCTCACAGTCTAGTA	up	5.17157	2.3706	0.140643	2.79662	14.4629	24.6732	11.0775	7.63801	0	0	8.38985	30	19	12	0	0	6	middle
rno-miR-184_R+1	TGGACGGAGAACTGATAAGGGTT	down	0.159343	-2.6498	0.141915	17.2048	2.74146	8.22439	0	0	5.60163	18.0467	27.9662	10	0	0	6	7	20	middle
mmu-miR-199b-5p	CCCAGTGTTTAGACTACCTGTTC	up	1.47082	0.556622	0.14391	35.5116	52.2312	58.3931	52.4724	45.8281	20.5393	41.2496	44.7458	71	90	72	22	16	32	middle
rno-let-7i-5p	TGAGGTAGTAGTTTGTGCTGTT	up	2.23178	1.1582	0.148801	49.7602	111.054	143.927	95.0334	94.2021	8.40245	103.124	37.7543	175	163	148	9	40	27	high
PC-5p-16644_396	AGCACGCATGGTAGGAGAG	down	0.633878	-0.657723	0.15003	81.4924	51.6563	46.0566	47.8082	61.1041	63.4852	108.28	72.712	56	82	96	68	42	52	middle
rno-miR-455-5p_R+1	TATGTGCCTTTGGACTACATCGT	up	7.44708	2.89668	0.155032	1.86721	13.9053	23.8507	13.4096	4.45551	5.60163	0	0	29	23	7	6	0	0	middle
rno-miR-27b-3p	TTCACAGTGGCTAAGTTCTGC	up	2.22662	1.15485	0.156181	65.1817	145.135	220.002	108.151	107.25	39.6782	74.7649	81.1018	267.5	185.5	168.5	42.5	29	58	high
PC-3p-128740_28	GTTGTGGGGTTCATTTTGT	down	0.14515	-2.78438	0.157012	11.6937	1.69734	0	0	5.09201	4.66803	20.6248	9.78815	0	0	8	5	8	7	middle
PC-3p-217730_14	GCATTTGTGACTGTCAGGCT	down	0.281796	-1.82727	0.167145	13.7992	3.88857	0	4.66421	7.00151	11.2033	23.2029	6.99154	0	8	11	12	9	5	middle
PC-3p-47103_118	TTGAAGTGTTTGTGATGAT	down	0.589744	-0.761839	0.183067	59.0691	34.8357	43.5892	36.7307	24.187	49.4811	43.8277	83.8985	53	63	38	53	17	60	middle
mmu-miR-214-5p	TGCCTGTCTACACTTGCTGTGC	up	inf	inf	0.183888	0	3.39396	4.93463	5.24724	0	0	0	0	6	9	0	0	0	0	low
rno-miR-219a-5p_R+2	TGATTGTCCAAACGCAATTCTCG	up	inf	inf	0.184158	0	2.8559	4.11219	0	4.45551	0	0	0	5	0	7	0	0	0	low
PC-3p-147647_24	GAGCGTTCTGTAAGCCTGT	down	-inf	-inf	0.184202	10.7578	0	0	0	0	16.8049	15.4686	0	0	0	0	18	6	0	middle
PC-3p-237459_13	CATTTTTGACTGGCAGGCT	down	-inf	-inf	0.185541	8.02565	0	0	0	0	0	12.8905	11.1865	0	0	0	0	5	8	middle
rno-miR-128-3p	TCACAGTGAACCGGTCTCTTT	up	inf	inf	0.186315	0	1.79415	2.46732	2.91513	0	0	0	0	3	5	0	0	0	0	low
rno-miR-152-3p	TCAGTGCATGACAGAACTTGG	up	1.63149	0.706192	0.187399	53.7539	87.6991	103.627	107.277	52.1931	52.2819	67.0306	41.9492	126	184	82	56	26	30	middle
rno-mir-6329-p3_1ss22CA	TCAGACAGCTGAGTCACTCTGA	up	inf	inf	0.187526	0	2.82774	0	4.66421	3.819	0	0	0	0	8	6	0	0	0	low
rno-miR-34a-5p_R+1	TGGCAGTGTCTTAGCTGGTTGTT	up	inf	inf	0.187956	0	3.47376	5.75707	4.66421	0	0	0	0	7	8	0	0	0	0	low
rno-miR-16-5p	TAGCAGCACGTAAATATTGGCG	up	inf	inf	0.188732	0	14.2686	27.9629	11.6605	3.1825	0	0	0	34	20	5	0	0	0	middle
hsa-miR-4681_L-4_1ss19AT	GGAATGCAGGCTGTTTCT	up	inf	inf	0.189355	0	2.65122	0	3.49816	4.45551	0	0	0	0	6	7	0	0	0	low
rno-miR-196a-3p_R+2	TCGGCAACAAGAAACTGCCTGAGC	up	inf	inf	0.189682	0	2.42123	0	4.08119	3.1825	0	0	0	0	7	5	0	0	0	low
rno-miR-409a-5p	AGGTTACCCGAGCAACTTTGCAT	up	inf	inf	0.190055	0	2.43157	4.11219	0	3.1825	0	0	0	5	0	5	0	0	0	low
rno-mir-320-p5_1ss3TG	GGGTCTTCCCGGAGTCGGG	up	inf	inf	0.19076	0	2.24471	0	2.91513	3.819	0	0	0	0	5	6	0	0	0	low
rno-miR-3473_1ss22AC	TCTAGGGCTGGAGAGATGGCTC	up	inf	inf	0.19076	0	2.24471	0	2.91513	3.819	0	0	0	0	5	6	0	0	0	low
rno-miR-185-5p	TGGAGAGAAAGGCAGTTCCTGA	down	0.443782	-1.17208	0.19182	33.2603	14.7603	11.5141	17.4908	15.276	14.0041	43.8277	41.9492	14	30	24	15	17	30	middle
rno-let-7d-3p	CTATACGACCTGCTGCCTTTCT	up	1.94888	0.962648	0.191996	6.06353	11.8171	10.6917	14.5757	10.184	8.40245	0	9.78815	13	25	16	9	0	7	middle
rno-miR-100-5p	AACCCGTAGATCCGAACTTGTG	up	1.62253	0.698248	0.192217	48.7467	79.0932	101.16	87.7455	48.3741	29.8754	54.1401	62.2247	123	150.5	76	32	21	44.5	middle
rno-miR-378a-3p_R+1	ACTGGACTTGGAGTCAGAAGGC	up	2.36191	1.23995	0.193628	17.9043	42.2882	67.8512	29.7344	29.279	15.8713	15.4686	22.3729	82.5	51	46	17	6	16	middle
rno-miR-93-3p_R-2	ACTGCTGAGCTAGCACTTCCC	up	inf	inf	0.194778	0	3.2699	0	4.08119	5.72851	0	0	0	0	7	9	0	0	0	low
rno-miR-132-5p_L+1R-2	AACCGTGGCTTTCGATTGTTA	up	inf	inf	0.195098	0	2.34244	4.11219	2.91513	0	0	0	0	5	5	0	0	0	0	low
PC-5p-62024_80	AGACCCTCTTGGCCTGCCA	up	2.86049	1.51626	0.195699	6.53524	18.694	13.9815	19.8229	22.2775	19.6057	0	0	17	34	35	21	0	0	middle
PC-3p-146780_24	TTCCATGGGGCTGACCCTT	down	-inf	-inf	0.196867	14.7292	0	0	0	0	26.141	18.0467	0	0	0	0	28	7	0	middle
PC-3p-200810_16	CTTAGTTGGTGGGTTGCCTT	down	-inf	-inf	0.199248	6.21844	0	0	0	0	7.46885	0	11.1865	0	0	0	8	0	8	middle
rno-miR-411-5p_L+1	ATAGTAGACCGTATAGCGTACG	up	inf	inf	0.20077	0	2.45688	0	2.91513	4.45551	0	0	0	0	5	7	0	0	0	low
bta-miR-199a-5p_L+2R+1	AACCCAGTGTTCAGACTACCTGTTC	up	inf	inf	0.20077	0	2.45688	0	2.91513	4.45551	0	0	0	0	5	7	0	0	0	low
rno-miR-223-3p_R+2	TGTCAGTTTGTCAAATACCCCAA	up	inf	inf	0.20339	0	13.0941	27.1405	6.41329	5.72851	0	0	0	33	11	9	0	0	0	middle
rno-miR-10b-5p_L+2R-2	TACCCTGTAGAACCGAATTTGT	up	1.98152	0.986608	0.205358	19.853	39.339	30.4302	51.3064	36.2805	0	23.2029	36.356	37	88	57	0	9	26	middle
ssc-miR-339_R+1_1ss21AT	TCCCTGTCCTCCAGGAGCTCTT	up	inf	inf	0.209253	0	2.61659	4.93463	2.91513	0	0	0	0	6	5	0	0	0	0	low
rno-let-7c-5p_1ss19GA	TGAGGTAGTAGGTTGTATAGTT	up	1.78681	0.837384	0.211675	37.0272	66.1604	94.3063	46.2535	57.9216	18.9833	62.7337	29.3645	114.667	79.3333	91	20.3333	24.3333	21	middle
rno-let-7a-5p	TGAGGTAGTAGGTTGTATAGTT	up	1.78681	0.837384	0.211675	37.0272	66.1604	94.3063	46.2535	57.9216	18.9833	62.7337	29.3645	114.667	79.3333	91	20.3333	24.3333	21	middle
rno-miR-145-5p	GTCCAGTTTTCCCAGGAATCCCT	up	inf	inf	0.212743	0	9.651	0	10.4945	18.4585	0	0	0	0	18	29	0	0	0	middle
rno-miR-345-5p_L-1R+1_1ss8CT	GCTGACTCCTAGTCCAGTGCT	up	inf	inf	0.213451	0	4.56001	4.93463	8.7454	0	0	0	0	6	15	0	0	0	0	low
sha-miR-125a_R+2	TCCCTGAGACCCTAACTTGTGAAA	up	1.88186	0.912156	0.213506	2.25446	4.24257	3.28975	4.66421	4.77376	3.26762	0	3.49577	4	8	7.5	3.5	0	2.5	low
rno-miR-145-3p_R+1	GGATTCCTGGAAATACTGTTCT	up	2.94242	1.557	0.213598	7.7343	22.7575	20.561	34.9816	12.73	0	23.2029	0	25	60	20	0	9	0	middle
PC-3p-6392_829	TTGGACTTTGAACCAATC	up	1.7167	0.779641	0.214931	75.2758	129.226	110.207	128.849	148.623	136.773	46.4058	42.6484	134	221	233.5	146.5	18	30.5	high
mmu-mir-6240-p5_1ss12AG	CGCGAAGGCCCGCGGCGGGTGTTGA	down	-inf	-inf	0.21723	4.63914	0	0	0	0	0	9.02335	4.89408	0	0	0	0	3.5	3.5	low
rno-miR-365-3p	TAATGCCCCTAAAAATCCTTAT	down	0.121076	-3.04602	0.218854	8.02565	0.971711	0	2.91513	0	0	12.8905	11.1865	0	5	0	0	5	8	middle
rno-miR-28-3p_R+1	CACTAGATTGTGAGCTCCTGGAA	up	3.11025	1.63703	0.221269	3.72882	11.5976	18.0936	12.2436	4.45551	0	0	11.1865	22	21	7	0	0	8	middle
PC-5p-76915_59	TTGGGAGACAGAGCACCGG	down	0.514844	-0.957792	0.223384	13.8735	7.14268	9.86926	5.83027	5.72851	14.0041	20.6248	6.99154	12	10	9	15	8	5	middle
rno-miR-23a-5p_1ss22TC	GGGGTTCCTGGGGATGGGATTC	up	inf	inf	0.224104	0	2.89073	5.75707	2.91513	0	0	0	0	7	5	0	0	0	0	low
rno-miR-101a-3p_R+1	TACAGTACTGTGATAACTGAAG	up	4.88937	2.28965	0.225226	2.17631	10.6408	20.1497	3.49816	8.27451	2.33401	0	4.19492	24.5	6	13	2.5	0	3	middle
rno-miR-101b-3p_R+1_1ss16GA	TACAGTACTGTGATAACTGAAG	up	4.88937	2.28965	0.225226	2.17631	10.6408	20.1497	3.49816	8.27451	2.33401	0	4.19492	24.5	6	13	2.5	0	3	middle
PC-3p-42249_137	GGTGTTGGAAGTCCCGGT	up	2.10345	1.07276	0.225585	15.8113	33.2583	28.7854	44.8931	26.0965	34.5434	12.8905	0	35	77	41	37	5	0	middle
mmu-miR-5126_L+1R-2_1ss19CT	CGCGGGCGGGGCCGGGGGTGG	up	2.71258	1.43967	0.225671	1.86721	5.06496	4.11219	4.08119	7.00151	5.60163	0	0	5	7	11	6	0	0	low
rno-miR-21-5p_R+1	TAGCTTATCAGACTGATGTTGAC	up	1.64462	0.717758	0.22958	947.19	1557.77	2234.57	1148.56	1290.19	449.998	1281.32	1110.26	2717	1970	2027	482	497	794	high
rno-miR-339-5p_R-3	TCCCTGTCCTCCAGGAGCTC	up	1.20874	0.273498	0.232547	90.9622	109.949	122.543	120.104	87.2006	86.8253	97.9678	88.0934	149	206	137	93	38	63	high
mmu-mir-6236-p5_1ss19GC	CTGAAAATGGATGGCGCTC	down	0.22456	-2.15483	0.233408	39.1511	8.79176	13.5702	6.12178	6.68326	26.6078	74.7649	16.0805	16.5	10.5	10.5	28.5	29	11.5	middle
rno-miR-20a-5p	TAAAGTGCTTATAGTGCAGGTAG	up	inf	inf	0.234325	0	11.2821	24.6732	4.08119	5.09201	0	0	0	30	7	8	0	0	0	middle
rno-miR-143-5p	GGTGCAGTGCTGCATCTCTGG	up	1.81708	0.861623	0.237317	47.8995	87.0374	83.0663	92.1182	85.9276	34.5434	15.4686	93.6866	101	158	135	37	6	67	middle
rno-miR-494-3p	TGAAACATACACGGGAAACCTCT	down	0.0971411	-3.36377	0.238924	10.9206	1.06083	0	0	3.1825	12.1369	20.6248	0	0	0	5	13	8	0	middle
PC-5p-275231_11	ATTGGGATGACTTGTGGCT	up	inf	inf	0.244915	0	6.60391	13.9815	5.83027	0	0	0	0	17	10	0	0	0	0	middle
PC-3p-412554_8	AGTGAGAATGCTGGCATGA	down	-inf	-inf	0.245749	8.50518	0	0	0	0	7.46885	18.0467	0	0	0	0	8	7	0	middle
mmu-miR-5124a_R-1_1ss5CA	GGTCAAGTGACTAAGAGCA	up	3.29504	1.7203	0.24771	1.86721	6.15253	4.11219	3.20665	11.1388	5.60163	0	0	5	5.5	17.5	6	0	0	middle
PC-5p-85378_51	GGCGCTTGAGAGAACTCT	up	3.15552	1.65788	0.25074	3.11202	9.82003	4.11219	8.16237	17.1855	9.33606	0	0	5	14	27	10	0	0	middle
PC-3p-63710_78	CAAGTGCATGTGGTGGATGC	down	0.595895	-0.746871	0.254791	9.1884	5.47532	5.34585	7.57935	3.50075	4.66803	10.3124	12.5848	6.5	13	5.5	5	4	9	middle
efu-miR-9341_L-1R+1	CTCGGCCTTTTGGCTAAGATC	up	inf	inf	0.258426	0	6.10038	4.93463	0	13.3665	0	0	0	6	0	21	0	0	0	middle
rno-miR-151-3p	CTAGACTGAGGCTCCTTGAGG	up	6.87123	2.78057	0.258947	1.86721	12.83	0	24.4871	14.003	5.60163	0	0	0	42	22	6	0	0	middle
PC-3p-63722_77	TGTGAGGATCCCAAAACAAC	down	0.626116	-0.675498	0.259485	40.6762	25.468	40.2995	22.738	13.3665	37.3442	56.7182	27.9662	49	39	21	40	22	20	middle
PC-3p-192575_17	ATGGCGGGGCGAGAAAAA	down	0.200459	-2.31862	0.259816	7.40885	1.48517	0	0	4.45551	9.33606	12.8905	0	0	0	7	10	5	0	middle
PC-5p-301119_10	TGGATCAGGGACCCTCTGT	down	-inf	-inf	0.260565	5.85284	0	0	0	0	4.66803	12.8905	0	0	0	0	5	5	0	middle
PC-3p-105024_38	CCGGGCCTTTGTCCTCCA	down	0.195475	-2.35495	0.262197	13.0247	2.546	0	0	7.63801	15.8713	23.2029	0	0	0	12	17	9	0	middle
PC-3p-391266_8	GAAATGGTATGAGCCTTGTAC	up	inf	inf	0.263499	0	5.25758	4.11219	11.6605	0	0	0	0	5	20	0	0	0	0	middle
rno-miR-17-1-3p_R+2	ACTGCAGTGAAGGCACTTGTGGCA	up	inf	inf	0.263774	0	4.07644	9.04682	0	3.1825	0	0	0	11	0	5	0	0	0	low
mmu-miR-5119_1ss19GT	CATCTCATCCTGGGGCTGT	down	0.655134	-0.610139	0.266116	98.9485	64.8245	57.5707	68.7972	68.1056	143.775	74.7649	78.3052	70	118	107	154	29	56	high
PC-5p-86306_50	GTGGGGTGACTTGTCTGCT	down	-inf	-inf	0.26895	47.0597	0	0	0	0	35.477	105.702	0	0	0	0	38	41	0	middle
PC-5p-101640_40	TTTGTTGGGGATTCATTT	up	2.74196	1.45521	0.271202	2.80082	7.67972	5.75707	12.8266	4.45551	8.40245	0	0	7	22	7	9	0	0	middle
rno-miR-484_R-1	TCAGGCTCAGTCCCCTCCCGA	down	0.24602	-2.02315	0.271725	6.68594	1.64488	4.93463	0	0	10.2697	0	9.78815	6	0	0	11	0	7	middle
rno-miR-125b-5p	TCCCTGAGACCCTAACTTGTGA	up	1.47849	0.564123	0.279888	241.548	357.126	381.2	393.252	296.928	105.964	380.27	238.411	463.5	674.5	466.5	113.5	147.5	170.5	high
PC-5p-140431_25	TGGGTAATCTTGTTAAAC	down	0.0572372	-4.1269	0.280215	22.2408	1.273	0	0	3.819	17.7385	48.9839	0	0	0	6	19	19	0	middle
rno-miR-23b-3p_R+3	ATCACATTGCCAGGGATTACCACT	up	1.75744	0.813474	0.283799	27.249	47.8884	76.4868	34.3986	32.7798	22.4065	25.781	33.5594	93	59	51.5	24	10	24	middle
PC-5p-31282_202	CAAACTTGGAAATAGCTGG	down	0.720376	-0.473179	0.285648	40.5051	29.1789	28.7854	25.6532	33.098	25.2074	51.562	44.7458	35	44	52	27	20	32	middle
PC-5p-123226_30	ATGGGCAGGTTGAAGGTGA	down	0.157384	-2.66764	0.286087	8.70945	1.37073	4.11219	0	0	17.7385	0	8.38985	5	0	0	19	0	6	middle
PC-5p-1752_2189	ATCCTGCCCATGGGCACCA	up	1.47309	0.558842	0.286091	238.139	350.799	307.592	366.724	378.081	358.505	90.2335	265.678	374	629	594	384	35	190	high
PC-5p-190721_17	TGCTGGAAGGTTAAGAGGA	down	0.226009	-2.14555	0.286736	6.06494	1.37073	4.11219	0	0	11.2033	0	6.99154	5	0	0	12	0	5	middle
rno-let-7e-5p	TGAGGTAGGAGGTTGTATAGTT	up	2.76642	1.46802	0.287289	3.26272	9.02605	15.6263	6.99632	4.45551	0	0	9.78815	19	12	7	0	0	7	middle
PC-5p-33249_187	TGAATTGAAGAGTTTGATC	down	0.848159	-0.237594	0.287461	37.987	32.219	35.3649	32.6495	28.6425	38.2778	30.9372	44.7458	43	56	45	41	12	32	middle
rno-miR-320-3p	AAAAGCTGGGTTGAGAGGGCGA	up	1.52298	0.606894	0.287745	67.5307	102.848	125.833	96.7824	85.9276	18.6721	90.2335	93.6866	153	166	135	20	35	67	high
PC-5p-552124_7	GGGGATTTAGCTCAATTGGTAT	down	-inf	-inf	0.289033	7.14924	0	0	0	0	4.66803	0	16.7797	0	0	0	5	0	12	middle
rno-miR-25-3p	CATTGCACTTGTCTCGGTCTGA	up	1.90793	0.932005	0.291247	5.90723	11.2706	9.04682	7.57935	17.1855	6.53524	0	11.1865	11	13	27	7	0	8	middle
PC-5p-99230_41	GCCTTGGGGAGCTGCGAA	down	0.320622	-1.64105	0.291382	31.0504	9.95544	18.0936	3.49816	8.27451	60.6844	12.8905	19.5763	22	6	13	65	5	14	middle
rno-miR-127-3p_R-2	TCGGATCCGTCTGAGCTTGG	down	0.696521	-0.521762	0.292573	32.4517	22.6033	25.4956	17.4908	24.8235	28.0082	23.2029	46.1441	31	30	39	30	9	33	middle
PC-3p-142105_25	CTTGATTGCTCTCATTTTC	down	0.23176	-2.1093	0.292921	8.23915	1.9095	0	0	5.72851	9.33606	0	15.3814	0	0	9	10	0	11	middle
rno-let-7g-5p	TGAGGTAGTAGTTTGTACAGTT	up	2.69684	1.43127	0.301266	27.266	73.5321	140.637	37.3137	42.6456	17.7385	36.0934	27.9662	171	64	67	19	14	20	high
PC-5p-107428_37	AGTGGTAGGAGAGCGTTCT	down	0.331338	-1.59362	0.301435	21.1796	7.0176	0	6.41329	14.6395	41.0787	15.4686	6.99154	0	11	23	44	6	5	middle
PC-3p-58858_87	ATGTTCTGGGCCGCACGCGC	down	0.0999867	-3.32212	0.302976	68.5982	6.85891	0	4.66421	15.9125	37.3442	157.264	11.1865	0	8	25	40	61	8	high
PC-5p-149443_23	TAAGGGAAGTCGGCAAAAT	down	0.275679	-1.85894	0.304659	12.3138	3.39467	0	0	10.184	21.4729	15.4686	0	0	0	16	23	6	0	middle
rno-miR-30d-5p_R+2	TGTAAACATCCCCGACTGGAAGCT	up	2.7959	1.48332	0.307285	10.2833	28.7512	55.9258	16.3247	14.003	0	15.4686	15.3814	68	28	22	0	6	11	middle
PC-3p-24272_272	TATTTAGGTAGTGCCTCGT	up	1.75229	0.809243	0.307497	38.7229	67.8539	46.879	75.2104	81.4721	72.8213	0	43.3475	57	129	128	78	0	31	middle
PC-3p-89257_48	TGCCTGTTTGAGAATCTAA	up	5.5319	2.46778	0.309781	1.24481	6.88616	2.46732	2.91513	15.276	3.73442	0	0	3	5	24	4	0	0	middle
mmu-mir-5112-p5_1ss3GC_1	GGCGTGTAGCTCAGCGGGA	down	0.315147	-1.6659	0.31333	24.3358	7.66935	11.9254	4.08119	7.00151	41.5455	0	31.4619	14.5	7	11	44.5	0	22.5	middle
mmu-mir-5112-p3_1ss3GC	GGCGTGTAGCTCAGCGGGA	down	0.315147	-1.6659	0.31333	24.3358	7.66935	11.9254	4.08119	7.00151	41.5455	0	31.4619	14.5	7	11	44.5	0	22.5	middle
PC-3p-19827_337	CGATCCCGCTCAGCTCCACCA	down	0.589891	-0.761479	0.315447	163.446	96.4152	107.739	75.2104	106.296	261.41	136.639	92.2883	131	129	167	280	53	66	high
PC-3p-123025_30	CGCGAGCTGGGTTCAGAA	down	0.328026	-1.60812	0.317991	11.6914	3.8351	0	6.41329	5.09201	19.6057	15.4686	0	0	11	8	21	6	0	middle
mmu-mir-6236-p5_1ss5CG	GAATGAACTAGCCCTGAAA	down	0.299318	-1.74025	0.323217	124.701	37.3252	28.3741	25.3617	58.2398	82.6241	256.521	34.9577	34.5	43.5	91.5	88.5	99.5	25	high
mmu-mir-6236-p3_1ss5CG	GAATGAACTAGCCCTGAAA	down	0.299318	-1.74025	0.323217	124.701	37.3252	28.3741	25.3617	58.2398	82.6241	256.521	34.9577	34.5	43.5	91.5	88.5	99.5	25	high
PC-5p-169702_20	GAGTAGGACGTTGCCAGTTT	up	3.51199	1.81229	0.323796	1.86721	6.55762	0	7.57935	12.0935	5.60163	0	0	0	13	19	6	0	0	middle
PC-5p-48150_115	CCTGCGGCTGGATCACCTC	down	0.579392	-0.787387	0.324744	62.1716	36.0218	32.0751	25.0701	50.9201	98.0286	28.3591	60.1272	39	43	80	105	11	43	middle
PC-5p-74963_62	GGTGTGTGTTGTATGCTCT	down	0.252844	-1.98368	0.334709	8.17973	2.0682	0	1.74908	4.45551	16.8049	7.7343	0	0	3	7	18	3	0	middle
rno-miR-106b-3p	CCGCACTGTGGGTACTTGCTGC	up	2.9872	1.5788	0.342867	1.55601	4.64812	0	7.57935	6.36501	4.66803	0	0	0	13	10	5	0	0	low
bta-miR-11987_L-1R-2_1ss8TA	GAGGAAACTCTGGTGGAG	down	0.0352859	-4.82476	0.343511	170.32	6.00989	2.46732	7.28783	8.27451	72.3544	434.41	4.19492	3	12.5	13	77.5	168.5	3	high
PC-3p-30546_208	ATAAGCGGAGGAAAAGAA	down	0.106639	-3.22919	0.344055	254.781	27.1697	18.0936	30.3174	33.098	97.095	623.9	43.3475	22	52	52	104	242	31	high
rno-miR-141-3p_R-2	TAACACTGTCTGGTAAAGAT	down	0.34284	-1.54439	0.346617	5.59743	1.91902	5.75707	0	0	8.40245	0	8.38985	7	0	0	9	0	6	low
rno-miR-148a-5p_R-1	AAAGTTCTGAGACACTCTGACT	up	3.06702	1.61684	0.347897	1.86721	5.72678	0	6.99632	10.184	5.60163	0	0	0	12	16	6	0	0	middle
PC-5p-111478_35	AAAACGGGGCTGGATTTCT	down	0.195982	-2.35121	0.34831	11.1907	2.19317	6.57951	0	0	8.40245	0	25.1695	8	0	0	9	0	18	middle
PC-5p-139165_26	TGGCATTGCCGGGTAGCTA	up	2.30661	1.20578	0.358254	3.11202	7.17823	6.57951	3.49816	11.457	9.33606	0	0	8	6	18	10	0	0	middle
rno-miR-144-3p	TACAGTATAGATGATGTACT	up	1.89275	0.920485	0.359258	12.1327	22.9641	31.2527	26.8192	10.8205	28.0082	0	8.38985	38	46	17	30	0	6	middle
PC-3p-197739_16	CCTGGCAGTGTCTGAGCAT	down	0.314921	-1.66694	0.359583	4.35262	1.37073	4.11219	0	0	4.66803	0	8.38985	5	0	0	5	0	6	low
PC-5p-223937_14	CAACTCGGAGGAAGGTGG	down	0.205691	-2.28145	0.361236	11.8215	2.43157	4.11219	0	3.1825	27.0746	0	8.38985	5	0	5	29	0	6	middle
mmu-mir-5112-p5_1ss4GC	TGGCGTGTAGCTCAGCGGG	down	0.280742	-1.83268	0.362405	3.96607	1.11344	0	1.74908	1.59125	8.40245	0	3.49577	0	3	2.5	9	0	2.5	low
PC-3p-94167_44	TTTGCAGACGACTTAGTTGT	down	-inf	-inf	0.363671	123.854	0	0	0	0	36.4106	335.153	0	0	0	0	39	130	0	high
mmu-mir-6236-p3_1ss3CG_2	ATGAACTAGCCCTGAAAATG	down	0.138285	-2.85428	0.365998	25.4085	3.51361	4.52341	3.78967	2.22775	7.46885	63.1634	5.59323	5.5	6.5	3.5	8	24.5	4	middle
mmu-mir-6236-p3_1ss3CG_1	ATGAACTAGCCCTGAAAAT	down	0.138285	-2.85428	0.365998	25.4085	3.51361	4.52341	3.78967	2.22775	7.46885	63.1634	5.59323	5.5	6.5	3.5	8	24.5	4	middle
bta-miR-11987_L-2R-1_1ss8TA	AGGAAACTCTGGTGGAGG	down	0.0238042	-5.39264	0.368025	89.8424	2.13863	0	2.91513	3.50075	28.475	241.052	0	0	5	5.5	30.5	93.5	0	high
mmu-mir-6236-p3_1ss15CG_1	CTCACCTGCCGAATGAACTAG	down	0.0762101	-3.71387	0.369249	657.683	50.1221	39.0658	46.0591	65.2413	106.898	1714.44	151.716	47.5	79	102.5	114.5	665	108.5	high
mmu-mir-6236-p3_1ss15CG_2	CTCACCTGCCGAATGAACTAGC	down	0.0762101	-3.71387	0.369249	657.683	50.1221	39.0658	46.0591	65.2413	106.898	1714.44	151.716	47.5	79	102.5	114.5	665	108.5	high
mmu-mir-6236-p3_1ss15CG_3	CTCACCTGCCGAATGAACTAGCC	down	0.0762101	-3.71387	0.369249	657.683	50.1221	39.0658	46.0591	65.2413	106.898	1714.44	151.716	47.5	79	102.5	114.5	665	108.5	high
bta-miR-339a_R+1	TCCCTGTCCTCCAGGAGCTCACT	down	0.308225	-1.69794	0.370914	11.1575	3.43903	7.40195	2.91513	0	10.2697	23.2029	0	9	5	0	11	9	0	middle
rno-miR-451-5p_R+1	AAACCGTTACCATTACTGAGTTT	down	0.561499	-0.832645	0.376778	64.1739	36.0336	33.72	49.5573	24.8235	14.9377	82.4992	95.0849	41	85	39	16	32	68	middle
rno-miR-423-3p	AGCTCGGTCTGAGGCCCCTCAGT	up	2.12393	1.08674	0.379422	12.1187	25.7392	29.6078	29.1513	18.4585	0	0	36.356	36	50	29	0	0	26	middle
PC-3p-39540_150	ACATTGTCAGGTGGGGAGT	down	0.0260341	-5.26345	0.379525	101.836	2.65122	0	3.49816	4.45551	27.0746	278.435	0	0	6	7	29	108	0	high
mmu-mir-6240-p3_1ss21GT_2	TTTCTGCCCAGTGCTCTGAATGTC	down	0.200695	-2.31692	0.380818	198.169	39.7716	34.9536	37.8967	46.4646	48.0807	482.105	64.3221	42.5	65	73	51.5	187	46	high
mmu-mir-6240-p3_1ss21GT_1	TTTCTGCCCAGTGCTCTGAATG	down	0.200695	-2.31692	0.380818	198.169	39.7716	34.9536	37.8967	46.4646	48.0807	482.105	64.3221	42.5	65	73	51.5	187	46	high
mmu-mir-6236-p3_3	CTAGCCCTGAAAATGGATGGCGC	down	-inf	-inf	0.382452	16.1281	0	0	0	0	3.26762	45.1167	0	0	0	0	3.5	17.5	0	middle
mmu-mir-6236-p3_1	CCCTGAAAATGGATGGCGC	down	-inf	-inf	0.382452	16.1281	0	0	0	0	3.26762	45.1167	0	0	0	0	3.5	17.5	0	middle
mmu-mir-6236-p3_2	CTAGCCCTGAAAATGGATGGC	down	-inf	-inf	0.382452	16.1281	0	0	0	0	3.26762	45.1167	0	0	0	0	3.5	17.5	0	middle
mmu-mir-6236-p5_1ss21GC	CCCTGAAAATGGATGGCGCTC	down	0.0872443	-3.5188	0.384686	409.49	35.7257	60.038	20.4059	26.733	70.4872	1086.67	71.3137	73	35	42	75.5	421.5	51	high
mmu-mir-6240-p5_1ss1GA_1	AATGTGATTTCTGCCCAGT	down	0.205414	-2.28339	0.385012	41.527	8.53022	9.04682	6.99632	9.54751	20.5393	100.546	3.49577	11	12	15	22	39	2.5	middle
mmu-mir-6240-p5_1ss1GA_2	AATGTGATTTCTGCCCAGTGC	down	0.205414	-2.28339	0.385012	41.527	8.53022	9.04682	6.99632	9.54751	20.5393	100.546	3.49577	11	12	15	22	39	2.5	middle
PC-3p-76434_60	TCTAGTAGCTGGTTCCTG	down	-inf	-inf	0.38521	64.2013	0	0	0	0	12.1369	180.467	0	0	0	0	13	70	0	high
PC-3p-54971_95	GCTGGATCACCTTCTTTCT	up	1.57744	0.657581	0.385295	11.1963	17.6614	21.3834	16.3247	15.276	19.6057	0	13.9831	26	28	24	21	0	10	middle
bta-miR-11987_L-1R-1_1ss8TA	GAGGAAACTCTGGTGGAGG	down	0.0362553	-4.78566	0.385396	320.462	11.6184	6.99073	11.952	15.9125	63.4852	880.421	17.4788	8.5	20.5	25	68	341.5	12.5	high
rno-miR-148a-3p_R+1	TCAGTGCACTACAGAACTTTGT	down	0.533861	-0.905463	0.386307	66.8419	35.6843	43.5892	36.7307	26.733	10.2697	97.9678	92.2883	53	63	42	11	38	66	middle
rno-miR-200a-3p_R+1	TAACACTGTCTGGTAACGATGTT	up	inf	inf	0.387807	0	18.0579	50.9912	0	3.1825	0	0	0	62	0	5	0	0	0	middle
PC-3p-60390_84	TTCAACATCACTGAAAGGA	down	0.435013	-1.20087	0.390696	18.6595	8.11714	14.8039	0	9.54751	30.809	0	25.1695	18	0	15	33	0	18	middle
PC-5p-113364_34	TGACTGGGGTTGTGGGATC	up	2.11325	1.07946	0.392257	3.11202	6.57646	4.93463	5.24724	9.54751	9.33606	0	0	6	9	15	10	0	0	low
PC-3p-3468_1244	AACTCGGGAGAAGGAACTC	down	0.814445	-0.296111	0.396198	553.209	450.559	378.322	449.514	523.84	739.416	476.948	443.263	460	771	823	792	185	317	high
cpo-miR-615-3p	TCCGAGCCTGGGTCTCCCTCTT	up	1.55167	0.633821	0.39687	24.5025	38.0199	19.7385	54.2215	40.0996	15.8713	12.8905	44.7458	24	93	63	17	5	32	middle
PC-3p-41670_140	TTTGGGGCTGGGGGATCCA	down	0.434644	-1.2021	0.399941	30.7908	13.383	13.159	11.0775	15.9125	56.0163	0	36.356	16	19	25	60	0	26	middle
efu-mir-9277-p3_1ss1CT	TAGGTTCGAATCCTGCCG	down	0.23906	-2.06455	0.401362	10.5683	2.52645	0	7.57935	0	6.53524	0	25.1695	0	13	0	7	0	18	middle
PC-5p-4957_973	CCATTTTTGGTAAGCAGAAC	down	0.0449764	-4.47469	0.402313	4397.77	197.796	219.591	199.395	174.401	329.563	12364.6	499.196	267	342	274	353	4796	357	high
PC-3p-185139_17	GAAATCAGGGCTTTTTCTT	down	0.227443	-2.13642	0.402582	9.79095	2.22689	0	3.49816	3.1825	5.60163	0	23.7712	0	6	5	6	0	17	middle
mmu-mir-6236-p3_1ss9CG_1	TGCCGAATGAACTAGCCCTGAAA	down	0.0461059	-4.43891	0.402844	935.601	43.1367	26.7293	46.3506	56.3303	89.1594	2630.95	86.6951	32.5	79.5	88.5	95.5	1020.5	62	high
mmu-mir-6236-p3_1ss9CG_2	TGCCGAATGAACTAGCCCTGAAAA	down	0.0461059	-4.43891	0.402844	935.601	43.1367	26.7293	46.3506	56.3303	89.1594	2630.95	86.6951	32.5	79.5	88.5	95.5	1020.5	62	high
PC-3p-3651_1197	TGAAATCCTGTCTGAAGAT	down	0.760751	-0.394504	0.403564	397.881	302.689	269.76	355.063	283.243	351.036	270.7	571.908	328	609	445	376	105	409	high
mmu-mir-6240-p5_5	TGTGATTTCTGCCCAGTGCT	down	0.0721637	-3.79258	0.405408	3039.26	219.324	213.834	188.901	255.237	231.534	8430.38	455.848	260	324	401	248	3270	326	high
mmu-mir-6240-p5_2	ATGTGATTTCTGCCCAGTGCTC	down	0.0721637	-3.79258	0.405408	3039.26	219.324	213.834	188.901	255.237	231.534	8430.38	455.848	260	324	401	248	3270	326	high
mmu-mir-6240-p5_3	ATGTGATTTCTGCCCAGTGCTCT	down	0.0721637	-3.79258	0.405408	3039.26	219.324	213.834	188.901	255.237	231.534	8430.38	455.848	260	324	401	248	3270	326	high
mmu-mir-6240-p5_6	TGTGATTTCTGCCCAGTGCTCT	down	0.0721637	-3.79258	0.405408	3039.26	219.324	213.834	188.901	255.237	231.534	8430.38	455.848	260	324	401	248	3270	326	high
mmu-mir-6240-p3	TGTGATTTCTGCCCAGTGCTCT	down	0.0721637	-3.79258	0.405408	3039.26	219.324	213.834	188.901	255.237	231.534	8430.38	455.848	260	324	401	248	3270	326	high
mmu-mir-6240-p5_1	ATGTGATTTCTGCCCAGTGCT	down	0.0721637	-3.79258	0.405408	3039.26	219.324	213.834	188.901	255.237	231.534	8430.38	455.848	260	324	401	248	3270	326	high
mmu-mir-6240-p5_4	ATTTCTGCCCAGTGCTCT	down	0.0721637	-3.79258	0.405408	3039.26	219.324	213.834	188.901	255.237	231.534	8430.38	455.848	260	324	401	248	3270	326	high
PC-3p-323064_10	AGGTGGACTGGTAGAGTA	down	0.401358	-1.31704	0.407027	5.28623	2.12167	0	0	6.36501	7.46885	0	8.38985	0	0	10	8	0	6	low
mmu-miR-1983	CTCACCTGGAGCATGTTTTCT	down	0.673968	-0.569248	0.408606	14.7923	9.9695	8.22439	13.4096	8.27451	6.53524	15.4686	22.3729	10	23	13	7	6	16	middle
PC-5p-80886_55	ACGTGAGCTGGGTTCAGAACG	down	0.639011	-0.646088	0.409836	42.5655	27.1998	28.7854	20.989	31.825	28.9418	72.1868	26.5678	35	36	50	31	28	19	middle
rno-let-7c-5p	TGAGGTAGTAGGTTGTATGGTT	up	1.57767	0.657795	0.410085	17.5001	27.6093	31.5268	22.4465	28.8547	7.15764	36.9528	8.38985	38.3333	38.5	45.3333	7.66667	14.3333	6	middle
PC-5p-21391_312	TTCCAAGAAAAGCCTCTAA	up	1.25991	0.333323	0.412793	71.1362	89.6253	67.44	93.8673	107.569	53.2155	56.7182	103.475	82	161	169	57	22	74	middle
PC-5p-38357_156	ACCAGGTCCAGATGAAAT	down	-inf	-inf	0.414527	200.455	0	0	0	0	8.40245	592.963	0	0	0	0	9	230	0	high
rno-miR-26a-5p	TTCAAGTAATCCAGGATAGGCT	up	1.43872	0.524787	0.415744	114.42	164.618	245.087	139.926	108.842	62.5516	185.623	95.0849	298	240	171	67	72	68	high
PC-5p-27686_234	GTTGTTTGGGAATGCAGCT	down	0.00504446	-7.63108	0.415984	115.578	0.583027	0	1.74908	0	5.13483	341.598	0	0	3	0	5.5	132.5	0	high
PC-3p-135712_27	GCCCTGGAATCGAATCAT	down	0.337364	-1.56762	0.416593	4.74058	1.5993	0	3.20665	1.59125	3.73442	0	10.4873	0	5.5	2.5	4	0	7.5	middle
rno-miR-214-3p_R+1	ACAGCAGGCACAGACAGGCAGA	up	1.71677	0.779694	0.416791	8.02565	13.7782	4.11219	17.4908	19.7315	0	12.8905	11.1865	5	30	31	0	5	8	middle
PC-3p-177001_18	GTGGACAGGTAGAGTATACC	down	0.404968	-1.30412	0.417395	12.5974	5.10153	5.75707	0	9.54751	25.2074	0	12.5848	7	0	15	27	0	9	middle
PC-3p-48440_114	ATTAGAGGCCTGGGGGTTGA	down	-inf	-inf	0.417498	175.148	0	0	0	0	4.66803	520.776	0	0	0	0	5	202	0	high
PC-3p-7673_736	ATAACCGCTGAAAGCATCT	down	0.791007	-0.338237	0.41806	265.257	209.82	184.226	211.639	233.596	363.173	257.81	174.788	224	363	367	389	100	125	high
PC-5p-29663_215	AAAGCACTTTGGAAAGAGA	down	0.0120178	-6.37869	0.418717	252.951	3.03991	0	4.66421	4.45551	11.2033	747.649	0	0	8	7	12	290	0	high
PC-3p-73639_63	GTTCGAATCCCACCCTCTCCGC	down	0.808235	-0.307153	0.419427	31.0691	25.1111	27.1405	29.7344	18.4585	20.5393	33.5153	39.1526	33	51	29	22	13	28	middle
rno-let-7a-1-3p_1ss22CT	CTATACAATCTACTGTCTTTCT	down	0.454925	-1.1363	0.419488	7.55955	3.43903	7.40195	2.91513	0	0	12.8905	9.78815	9	5	0	0	5	7	middle
mmu-miR-5112_L+6R-1	GGCGTGTAGCTCAGCGGGAGAGCA	down	0.572541	-0.80455	0.420526	161.125	92.2509	134.057	54.2215	88.4736	232.468	25.781	225.128	163	93	139	249	10	161	high
mmu-miR-3473b	GGGCTGGAGAGATGGCTCAG	up	3.74916	1.90657	0.422082	1.55601	5.83373	0	3.49816	14.003	4.66803	0	0	0	6	22	5	0	0	middle
rno-let-7i-3p	CTGCGCAAGCTACTGCCTTGCT	up	inf	inf	0.42265	0	1.74908	0	5.24724	0	0	0	0	0	9	0	0	0	0	low
rno-miR-7a-5p_R+1	TGGAAGACTAGTGATTTTGTTGTT	up	inf	inf	0.42265	0	1.59125	0	0	4.77376	0	0	0	0	0	7.5	0	0	0	low
rno-miR-9a-5p_R-2	TCTTTGGTTATCTAGCTGTAT	up	inf	inf	0.42265	0	1.46211	4.38634	0	0	0	0	0	5.33333	0	0	0	0	0	low
rno-miR-9a-3p_L-1R+1	TAAAGCTAGATAACCGAAAGTT	down	-inf	-inf	0.42265	2.48588	0	0	0	0	0	0	7.45764	0	0	0	0	0	5.33333	low
rno-miR-10b-3p_L-1R+1	CAGATTCGATTCTAGGGGAAT	up	inf	inf	0.42265	0	2.19317	6.57951	0	0	0	0	0	8	0	0	0	0	0	low
rno-miR-16-3p_1ss11TC	ACCAATATTACTGTGCTGCTT	up	inf	inf	0.42265	0	1.273	0	0	3.819	0	0	0	0	0	6	0	0	0	low
rno-miR-27b-5p_R-2	AGAGCTTAGCTGATTGGTGAAC	down	-inf	-inf	0.42265	12.0311	0	0	0	0	0	36.0934	0	0	0	0	0	14	0	middle
rno-miR-28-5p_R-1	AAGGAGCTCACAGTCTATTGA	up	inf	inf	0.42265	0	2.19317	6.57951	0	0	0	0	0	8	0	0	0	0	0	low
rno-miR-29a-5p_R-2	ACTGATTTCTTTTGGTGTTC	up	inf	inf	0.42265	0	0.971711	0	2.91513	0	0	0	0	0	5	0	0	0	0	low
rno-miR-29c-5p_L-2R+3	ACCGATTTCTCCTGGTGTTCAGA	up	inf	inf	0.42265	0	1.37073	4.11219	0	0	0	0	0	5	0	0	0	0	0	low
rno-miR-30a-3p_L-1_1ss22CT	TTTCAGTCGGATGTTTGCAGT	up	inf	inf	0.42265	0	0.971711	0	2.91513	0	0	0	0	0	5	0	0	0	0	low
rno-miR-96-5p_R-2	TTTGGCACTAGCACATTTTTG	up	inf	inf	0.42265	0	3.01561	9.04682	0	0	0	0	0	11	0	0	0	0	0	low
rno-miR-98-5p	TGAGGTAGTAAGTTGTATTGTT	up	inf	inf	0.42265	0	0.971711	0	2.91513	0	0	0	0	0	5	0	0	0	0	low
rno-miR-107-3p	AGCAGCATTGTACAGGGCTATCA	up	inf	inf	0.42265	0	2.13776	0	6.41329	0	0	0	0	0	11	0	0	0	0	low
rno-miR-122b_L+2R-1	CAAACACCATTGTCACACTCC	up	inf	inf	0.42265	0	0.971711	0	2.91513	0	0	0	0	0	5	0	0	0	0	low
rno-miR-125b-2-3p_L+3R-1_1ss24CA	ATCACAAGTCAGGCTCTTGGGACA	down	-inf	-inf	0.42265	4.66103	0	0	0	0	0	0	13.9831	0	0	0	0	0	10	middle
rno-miR-130a-5p	GCTCTTTTCACATTGTGCTACT	up	inf	inf	0.42265	0	0.971711	0	2.91513	0	0	0	0	0	5	0	0	0	0	low
rno-miR-132-3p	TAACAGTCTACAGCCATGGTCG	up	inf	inf	0.42265	0	1.69734	0	0	5.09201	0	0	0	0	0	8	0	0	0	low
rno-miR-133a-3p_R+1	TTTGGTCCCCTTCAACCAGCTGT	down	-inf	-inf	0.42265	3.11202	0	0	0	0	9.33606	0	0	0	0	0	10	0	0	low
rno-miR-136-5p_R-1	ACTCCATTTGTTTTGATGATGG	up	inf	inf	0.42265	0	2.46732	7.40195	0	0	0	0	0	9	0	0	0	0	0	low
rno-miR-136-3p_L-1	ATCATCGTCTCAAATGAGTCT	up	inf	inf	0.42265	0	1.74908	0	5.24724	0	0	0	0	0	9	0	0	0	0	low
rno-miR-139-5p_R+1	TCTACAGTGCACGTGTCTCCAGT	up	inf	inf	0.42265	0	1.48517	0	0	4.45551	0	0	0	0	0	7	0	0	0	low
rno-miR-140-5p	CAGTGGTTTTACCCTATGGTAG	up	inf	inf	0.42265	0	1.3604	0	4.08119	0	0	0	0	0	7	0	0	0	0	low
rno-miR-146b-3p_L+2R-1	GCCCTAGGGACTCAGTTCTGGT	down	-inf	-inf	0.42265	1.55601	0	0	0	0	4.66803	0	0	0	0	0	5	0	0	low
chi-miR-147-5p	TGGAAACACTTCTGCACAAACT	up	inf	inf	0.42265	0	1.06083	0	0	3.1825	0	0	0	0	0	5	0	0	0	low
rno-miR-148b-5p_L-2R+1	AGTTCTGTTATACACTCAGGT	up	inf	inf	0.42265	0	1.06083	0	0	3.1825	0	0	0	0	0	5	0	0	0	low
rno-miR-150-5p	TCTCCCAACCCTTGTACCAGTG	up	inf	inf	0.42265	0	3.28975	9.86926	0	0	0	0	0	12	0	0	0	0	0	low
rno-miR-152-5p	AGGTTCTGTGATACACTCCGACT	up	inf	inf	0.42265	0	1.91902	5.75707	0	0	0	0	0	7	0	0	0	0	0	low
rno-miR-181b-5p_R+1	AACATTCATTGCTGTCGGTGGGTT	up	inf	inf	0.42265	0	0.742584	0	0	2.22775	0	0	0	0	0	3.5	0	0	0	low
rno-miR-183-5p_L-1	ATGGCACTGGTAGAATTCACT	down	-inf	-inf	0.42265	11.6526	0	0	0	0	0	0	34.9577	0	0	0	0	0	25	middle
rno-miR-193a-5p_R+1	TGGGTCTTTGCGGGCAAGATGAA	up	inf	inf	0.42265	0	1.64488	4.93463	0	0	0	0	0	6	0	0	0	0	0	low
rno-miR-193a-3p	AACTGGCCTACAAAGTCCCAGT	up	inf	inf	0.42265	0	1.74908	0	5.24724	0	0	0	0	0	9	0	0	0	0	low
rno-miR-194-5p_R+2	TGTAACAGCAACTCCATGTGGAAT	down	-inf	-inf	0.42265	4.42797	0	0	0	0	0	0	13.2839	0	0	0	0	0	9.5	middle
rno-miR-200c-3p_R+2	TAATACTGCCGGGTAATGATGGA	up	inf	inf	0.42265	0	8.22439	24.6732	0	0	0	0	0	30	0	0	0	0	0	middle
rno-miR-200b-3p_R-1	TAATACTGCCTGGTAATGATGA	up	inf	inf	0.42265	0	20.0127	60.038	0	0	0	0	0	73	0	0	0	0	0	middle
rno-miR-206-3p	TGGAATGTAAGGAAGTGTGTGG	down	-inf	-inf	0.42265	4.19492	0	0	0	0	0	0	12.5848	0	0	0	0	0	9	middle
rno-miR-212-5p	ACCTTGGCTCTAGACTGCTTACTG	up	inf	inf	0.42265	0	1.16605	0	3.49816	0	0	0	0	0	6	0	0	0	0	low
rno-miR-223-5p_R+1	CGTGTATTTGACAAGCTGAGTTGG	up	inf	inf	0.42265	0	1.37073	4.11219	0	0	0	0	0	5	0	0	0	0	0	low
rno-miR-296-3p	GAGGGTTGGGTGGAGGCTCTCC	down	-inf	-inf	0.42265	4.66103	0	0	0	0	0	0	13.9831	0	0	0	0	0	10	middle
rno-miR-298-3p_L+1	GAGGAACTAGCCTTCTCTCTGCT	down	-inf	-inf	0.42265	2.33051	0	0	0	0	0	0	6.99154	0	0	0	0	0	5	low
rno-miR-301a-5p	GCTCTGACTTTATTGCACTAC	up	inf	inf	0.42265	0	0.971711	0	2.91513	0	0	0	0	0	5	0	0	0	0	low
rno-miR-322-5p	CAGCAGCAATTCATGTTTTGGA	up	inf	inf	0.42265	0	1.37073	4.11219	0	0	0	0	0	5	0	0	0	0	0	low
mmu-miR-331-5p_L+1R-2	TCTAGGTATGGTCCCAGGGAT	up	inf	inf	0.42265	0	0.971711	0	2.91513	0	0	0	0	0	5	0	0	0	0	low
rno-miR-331-3p_R+1	GCCCCTGGGCCTATCCTAGAAA	up	inf	inf	0.42265	0	1.64488	4.93463	0	0	0	0	0	6	0	0	0	0	0	low
rno-miR-339-3p_R-2_1ss12AG	TGAGCGCCTCGGCGACAGAGC	up	inf	inf	0.42265	0	1.16605	0	3.49816	0	0	0	0	0	6	0	0	0	0	low
rno-miR-342-3p_R+1	TCTCACACAGAAATCGCACCCGTC	down	-inf	-inf	0.42265	5.1562	0	0	0	0	0	15.4686	0	0	0	0	0	6	0	middle
rno-miR-345-3p_L-1_1ss22AT	CCTGAACTAGGGGTCTGGAGT	down	-inf	-inf	0.42265	1.86721	0	0	0	0	5.60163	0	0	0	0	0	6	0	0	low
mmu-miR-346-3p_L-2R-2_1ss5AT	GCTGGGGCTGGGCCTGCA	down	-inf	-inf	0.42265	1.86721	0	0	0	0	5.60163	0	0	0	0	0	6	0	0	low
rno-miR-362-3p_1ss22AT	AACACACCTGTTCAAGGATTCT	up	inf	inf	0.42265	0	1.06083	0	0	3.1825	0	0	0	0	0	5	0	0	0	low
rno-miR-369-3p	AATAATACATGGTTGATCTTT	up	inf	inf	0.42265	0	1.37073	4.11219	0	0	0	0	0	5	0	0	0	0	0	low
rno-miR-375-3p_L-2R+2	TGTTCGTTCGGCTCGCGTGAGT	up	inf	inf	0.42265	0	1.06083	0	0	3.1825	0	0	0	0	0	5	0	0	0	low
rno-miR-378b_R+1_1ss2GC	ACTGGACTTGGAGTCAGAAGGT	up	inf	inf	0.42265	0	0.685365	2.0561	0	0	0	0	0	2.5	0	0	0	0	0	low
rno-miR-378a-5p	CTCCTGACTCCAGGTCCTGTGT	up	inf	inf	0.42265	0	1.06083	0	0	3.1825	0	0	0	0	0	5	0	0	0	low
rno-miR-421-3p_R+3	ATCAACAGACATTAATTGGGCGC	up	inf	inf	0.42265	0	1.16605	0	3.49816	0	0	0	0	0	6	0	0	0	0	low
rno-miR-425-5p	AATGACACGATCACTCCCGTTGA	up	inf	inf	0.42265	0	1.55474	0	4.66421	0	0	0	0	0	8	0	0	0	0	low
rno-miR-425-3p_L-1R+1	TCGGGAATATCGTGTCCGCCT	up	inf	inf	0.42265	0	3.01561	9.04682	0	0	0	0	0	11	0	0	0	0	0	low
rno-miR-449a-5p	TGGCAGTGTATTGTTAGCTGGT	up	inf	inf	0.42265	0	1.273	0	0	3.819	0	0	0	0	0	6	0	0	0	low
rno-miR-497-5p_R-1	CAGCAGCACACTGTGGTTTGT	down	-inf	-inf	0.42265	1.86721	0	0	0	0	5.60163	0	0	0	0	0	6	0	0	low
rno-miR-503-3p	GGAGTATTGTTTCCGCTGCCTGG	down	-inf	-inf	0.42265	4.19492	0	0	0	0	0	0	12.5848	0	0	0	0	0	9	middle
rno-miR-505-3p_L+1R+2	CGTCAACACTTGCTGGTTTCCTC	up	inf	inf	0.42265	0	1.06083	0	0	3.1825	0	0	0	0	0	5	0	0	0	low
rno-miR-702-3p_R+2	TGCCCACCCTTTACCCCACTCCAGT	up	inf	inf	0.42265	0	2.46732	7.40195	0	0	0	0	0	9	0	0	0	0	0	low
rno-miR-708-5p	AAGGAGCTTACAATCTAGCTGGG	up	inf	inf	0.42265	0	0.971711	0	2.91513	0	0	0	0	0	5	0	0	0	0	low
rno-miR-872-5p	AAGGTTACTTGTTAGTTCAGG	up	inf	inf	0.42265	0	1.55474	0	4.66421	0	0	0	0	0	8	0	0	0	0	low
mmu-miR-877-3p	TGTCCTCTTCTCCCTCCTCCCA	up	inf	inf	0.42265	0	1.64488	4.93463	0	0	0	0	0	6	0	0	0	0	0	low
rno-miR-1306-3p_L-1R-3_1ss10TC	ACGTTGGCCCTGGTGGTG	down	-inf	-inf	0.42265	1.55601	0	0	0	0	4.66803	0	0	0	0	0	5	0	0	low
rno-miR-3068-5p	TTGGAGTTCATGCAAGTTCTAACCA	down	-inf	-inf	0.42265	6.01556	0	0	0	0	0	18.0467	0	0	0	0	0	7	0	middle
rno-mir-3102-p3	GAGCACCCCATTGGCTACCCACA	up	inf	inf	0.42265	0	1.273	0	0	3.819	0	0	0	0	0	6	0	0	0	low
rno-mir-6324-p5	TCTGCTGACTGCCTATGGGCT	down	-inf	-inf	0.42265	2.33051	0	0	0	0	0	0	6.99154	0	0	0	0	0	5	low
bta-miR-32_R-2	TATTGCACATGACTAAGTTGC	up	inf	inf	0.42265	0	0.971711	0	2.91513	0	0	0	0	0	5	0	0	0	0	low
pal-miR-544-5p	TCTTGTTAAAAGGCAGATTCT	up	inf	inf	0.42265	0	1.06083	0	0	3.1825	0	0	0	0	0	5	0	0	0	low
ssc-mir-1285-p5_1ss16TC	TGTGAATAGCCACTGCACTCCAGC	up	inf	inf	0.42265	0	2.546	0	0	7.63801	0	0	0	0	0	12	0	0	0	low
eca-miR-9182_L+1	TTTGCACAAAGAGTCTCATGTCT	up	inf	inf	0.42265	0	1.273	0	0	3.819	0	0	0	0	0	6	0	0	0	low
mdo-miR-22-3p	AAGCTGCCAGTTGAAGAACTGC	up	inf	inf	0.42265	0	1.37073	4.11219	0	0	0	0	0	5	0	0	0	0	0	low
bta-miR-342_R-2	TCTCACACAGAAATCGCACCCAT	up	inf	inf	0.42265	0	1.48517	0	0	4.45551	0	0	0	0	0	7	0	0	0	low
mmu-miR-5106_L-1R+2_1ss20CT	GGTCTGTAGCTCAGTTGGTAGAGT	down	-inf	-inf	0.42265	5.12713	0	0	0	0	0	0	15.3814	0	0	0	0	0	11	middle
cgr-miR-1260	ATCCCACCGCTGCCACCA	up	inf	inf	0.42265	0	3.60684	0	0	10.8205	0	0	0	0	0	17	0	0	0	middle
cfa-mir-1838-p5_1ss1GA	ACAGGGGCTGCTGGCTGG	down	-inf	-inf	0.42265	4.82363	0	0	0	0	14.4709	0	0	0	0	0	15.5	0	0	middle
mmu-mir-5112-p5_2	GGGTGTAGCTCAGCGGGAGAGCA	down	-inf	-inf	0.42265	1.08921	0	0	0	0	3.26762	0	0	0	0	0	3.5	0	0	low
mmu-miR-5112_L+2	TGTAGCTCAGCGGGAGAGCAC	up	inf	inf	0.42265	0	0.822439	2.46732	0	0	0	0	0	3	0	0	0	0	0	low
mmu-mir-5112-p5_3	TGTAGCTCAGCGGGAGAGCA	down	-inf	-inf	0.42265	1.08921	0	0	0	0	3.26762	0	0	0	0	0	3.5	0	0	low
mmu-miR-5112_L+1R+1	GTAGCTCAGCGGGAGAGCACT	up	inf	inf	0.42265	0	0.485856	0	1.45757	0	0	0	0	0	2.5	0	0	0	0	low
mmu-mir-5112-p5_1	GGGGTGTAGCTCAGCGGGAGAGC	down	-inf	-inf	0.42265	1.08921	0	0	0	0	3.26762	0	0	0	0	0	3.5	0	0	low
mmu-mir-6236-p3_1ss15GT	CTAGCCCTGAAAATTGATGGC	down	-inf	-inf	0.42265	1.16526	0	0	0	0	0	0	3.49577	0	0	0	0	0	2.5	low
hsa-mir-7703-p3_1ss3GT	GGTGAGGTGGATGAGTGG	down	-inf	-inf	0.42265	4.04563	0	0	0	0	12.1369	0	0	0	0	0	13	0	0	middle
pal-miR-9993a-3p_1ss9GA	ATCTCGGTAGGACCTCCA	up	inf	inf	0.42265	0	2.97034	0	0	8.91101	0	0	0	0	0	14	0	0	0	low
cfa-miR-15a_R-1	TAGCAGCACATAATGGTTTG	up	inf	inf	0.42265	0	1.37073	4.11219	0	0	0	0	0	5	0	0	0	0	0	low
bta-miR-154c	AGATATTGCACGGTTGATCTCT	up	inf	inf	0.42265	0	1.74908	0	5.24724	0	0	0	0	0	9	0	0	0	0	low
bta-miR-335	TCAAGAGCAATAACGAAAAATGT	up	inf	inf	0.42265	0	2.19317	6.57951	0	0	0	0	0	8	0	0	0	0	0	low
mmu-miR-344d-3p_L-2R-2_1ss8CG	TATAAGCACTGCCAGACT	down	-inf	-inf	0.42265	2.48962	0	0	0	0	7.46885	0	0	0	0	0	8	0	0	low
bta-miR-378d_R-2	CTGGACTTGGAGTCAGAAGA	up	inf	inf	0.42265	0	0.971711	0	2.91513	0	0	0	0	0	5	0	0	0	0	low
bta-miR-380-3p	TATGTAATGTGGTCCACGTCT	up	inf	inf	0.42265	0	2.46732	7.40195	0	0	0	0	0	9	0	0	0	0	0	low
bta-miR-424-5p	CAGCAGCAATTCATGTTTTGA	up	inf	inf	0.42265	0	2.46732	7.40195	0	0	0	0	0	9	0	0	0	0	0	low
cja-miR-429	TAATACTGTCTGGTAAAACCGT	up	inf	inf	0.42265	0	3.83805	11.5141	0	0	0	0	0	14	0	0	0	0	0	middle
bta-miR-450b_R-1	TTTTGCAATATGTTCCTGAAT	up	inf	inf	0.42265	0	0.485856	0	1.45757	0	0	0	0	0	2.5	0	0	0	0	low
dno-miR-450b-5p_R-2	TTTTGCAATATGTTCCTGAAT	up	inf	inf	0.42265	0	0.485856	0	1.45757	0	0	0	0	0	2.5	0	0	0	0	low
hsa-miR-501-3p_L-1R-1	ATGCACCCGGGCAAGGATTC	down	-inf	-inf	0.42265	2.33051	0	0	0	0	0	0	6.99154	0	0	0	0	0	5	low
hsa-miR-549a-3p_L+1_1ss7AG	GTGACAGCTATGGATGAGCTCT	up	inf	inf	0.42265	0	0.822439	2.46732	0	0	0	0	0	3	0	0	0	0	0	low
mmu-miR-574-5p_1ss23TA	TGAGTGTGTGTGTGTGAGTGTGA	up	inf	inf	0.42265	0	0.323904	0	0.971711	0	0	0	0	0	1.66667	0	0	0	0	low
bta-miR-574_R-1_1ss23TA	TGAGTGTGTGTGTGTGAGTGTGA	up	inf	inf	0.42265	0	0.323904	0	0.971711	0	0	0	0	0	1.66667	0	0	0	0	low
bta-miR-769	TGAGACCTCCGGGTTCTGAGCT	up	inf	inf	0.42265	0	3.01561	9.04682	0	0	0	0	0	11	0	0	0	0	0	low
ppy-miR-1292_R-6_1ss16GC	TGGGAGCGGGTTCCGCCAG	down	-inf	-inf	0.42265	1.55601	0	0	0	0	4.66803	0	0	0	0	0	5	0	0	low
bta-miR-1307_R+1	ACTCGGCGTGGCGTCGGTCGTGT	up	inf	inf	0.42265	0	1.16605	0	3.49816	0	0	0	0	0	6	0	0	0	0	low
chi-miR-1307-3p_1ss23GT	ACTCGGCGTGGCGTCGGTCGTGT	up	inf	inf	0.42265	0	1.16605	0	3.49816	0	0	0	0	0	6	0	0	0	0	low
bta-miR-6524_R+1	TTACTCTGAGTAACCTAACTGG	up	inf	inf	0.42265	0	0.971711	0	2.91513	0	0	0	0	0	5	0	0	0	0	low
PC-5p-129178_28	AAAGGGAGTGGGGGCTTCTT	down	-inf	-inf	0.42265	21.0545	0	0	0	0	0	63.1634	0	0	0	0	0	24.5	0	middle
PC-3p-995075_5	TAAGTGCATATGGTGGATGC	down	-inf	-inf	0.42265	4.29683	0	0	0	0	0	12.8905	0	0	0	0	0	5	0	middle
PC-5p-472275_7	GCTGTGCCGTCAGGTGGGCA	down	-inf	-inf	0.42265	3.26272	0	0	0	0	0	0	9.78815	0	0	0	0	0	7	low
PC-3p-312936_10	TGGCGAAGGCAGCCTCCTG	down	-inf	-inf	0.42265	3.11202	0	0	0	0	9.33606	0	0	0	0	0	10	0	0	low
PC-3p-400002_8	GGAAAGGGAGGAGGAGGAGGGTA	down	-inf	-inf	0.42265	3.72882	0	0	0	0	0	0	11.1865	0	0	0	0	0	8	middle
PC-3p-326353_9	TTCCTGGATCTGGCCTTTTT	down	-inf	-inf	0.42265	4.19492	0	0	0	0	0	0	12.5848	0	0	0	0	0	9	middle
PC-3p-204973_15	GTTGGGGGTTGTGGGACTT	down	-inf	-inf	0.42265	4.66803	0	0	0	0	14.0041	0	0	0	0	0	15	0	0	middle
PC-5p-209629_15	ACTTTAGGTTGGTCTGAGG	up	inf	inf	0.42265	0	5.94067	0	0	17.822	0	0	0	0	0	28	0	0	0	middle
PC-3p-714568_6	ATTAAAAGGGCAAGAGAAGAGG	down	-inf	-inf	0.42265	5.1562	0	0	0	0	0	15.4686	0	0	0	0	0	6	0	middle
PC-5p-321958_10	AACTGACTGGTGGGATGGC	down	-inf	-inf	0.42265	4.66803	0	0	0	0	14.0041	0	0	0	0	0	15	0	0	middle
PC-3p-721331_6	CCAACCTGTGGGCTTCTTG	down	-inf	-inf	0.42265	3.42322	0	0	0	0	10.2697	0	0	0	0	0	11	0	0	middle
PC-5p-119993_31	AATTGTACAGTGCGCAGGA	down	-inf	-inf	0.42265	87.6554	0	0	0	0	0	262.966	0	0	0	0	0	102	0	high
PC-5p-361591_9	ATAACTATTTATTTCATTGTAC	down	-inf	-inf	0.42265	7.7343	0	0	0	0	0	23.2029	0	0	0	0	0	9	0	middle
PC-3p-674434_6	AAAGAGAACTTGGGAAGAAAA	down	-inf	-inf	0.42265	5.1562	0	0	0	0	0	15.4686	0	0	0	0	0	6	0	middle
PC-5p-539645_7	TGGAAATAGCTTGTTCTCTC	down	-inf	-inf	0.42265	3.26272	0	0	0	0	0	0	9.78815	0	0	0	0	0	7	low
PC-3p-461498_7	ATTGGGTAATCTTGTTAAA	down	-inf	-inf	0.42265	6.01556	0	0	0	0	0	18.0467	0	0	0	0	0	7	0	middle
PC-3p-91135_46	AAATCTTCAGTAGAGCAAA	down	-inf	-inf	0.42265	45.5464	0	0	0	0	0	136.639	0	0	0	0	0	53	0	high
PC-5p-553229_7	CTCTGGTGGCCTGGCGGCAT	down	-inf	-inf	0.42265	3.26272	0	0	0	0	0	0	9.78815	0	0	0	0	0	7	low
PC-5p-404222_8	GCATCTAAGTGCGAAACTG	down	-inf	-inf	0.42265	4.35683	0	0	0	0	13.0705	0	0	0	0	0	14	0	0	middle
PC-3p-179960_18	TCAGTTTTATGAGGTAAAG	down	-inf	-inf	0.42265	15.4686	0	0	0	0	0	46.4058	0	0	0	0	0	18	0	middle
PC-3p-890764_5	AGGAAATGAATAATAAAATTA	down	-inf	-inf	0.42265	4.29683	0	0	0	0	0	12.8905	0	0	0	0	0	5	0	middle
PC-3p-370959_9	TCCTGCCATGTGCCTGCCA	down	-inf	-inf	0.42265	2.80082	0	0	0	0	8.40245	0	0	0	0	0	9	0	0	low
PC-5p-165885_20	AGGTTAGCAGCCTCTGGTC	up	inf	inf	0.42265	0	4.24334	0	0	12.73	0	0	0	0	0	20	0	0	0	middle
PC-3p-890159_5	GAAAAAGAGAAGAAAGAGAGA	down	-inf	-inf	0.42265	4.29683	0	0	0	0	0	12.8905	0	0	0	0	0	5	0	middle
PC-3p-446204_8	GCCGGGTAGCTATGTTCTGA	down	-inf	-inf	0.42265	3.72882	0	0	0	0	0	0	11.1865	0	0	0	0	0	8	middle
PC-5p-551112_7	CAAAAGAATGACTAAACAAG	down	-inf	-inf	0.42265	6.01556	0	0	0	0	0	18.0467	0	0	0	0	0	7	0	middle
PC-5p-462378_7	ACACACGATGGATAAAGAG	down	-inf	-inf	0.42265	6.01556	0	0	0	0	0	18.0467	0	0	0	0	0	7	0	middle
PC-3p-540804_7	GCAAAATAGTCCTGTAACT	down	-inf	-inf	0.42265	3.26272	0	0	0	0	0	0	9.78815	0	0	0	0	0	7	low
PC-3p-511104_7	GGCAGGATTCATGACTGGGG	down	-inf	-inf	0.42265	3.26272	0	0	0	0	0	0	9.78815	0	0	0	0	0	7	low
PC-5p-415137_8	ACTGCTTTGGTTGGGTCTT	up	inf	inf	0.42265	0	2.72079	0	8.16237	0	0	0	0	0	14	0	0	0	0	low
PC-3p-548188_7	TGTGGACTCGTTGAGAAAC	down	-inf	-inf	0.42265	3.26272	0	0	0	0	0	0	9.78815	0	0	0	0	0	7	low
PC-3p-608849_6	GGAGGTTGTAGCTCAGTTGG	down	-inf	-inf	0.42265	2.79662	0	0	0	0	0	0	8.38985	0	0	0	0	0	6	low
PC-5p-75195_61	ATCTGGATGTGGATTCTC	down	-inf	-inf	0.42265	92.8116	0	0	0	0	0	278.435	0	0	0	0	0	108	0	high
PC-5p-906088_5	ATCGAGGCCAGCGTGGCTG	down	-inf	-inf	0.42265	4.29683	0	0	0	0	0	12.8905	0	0	0	0	0	5	0	middle
PC-3p-356305_9	GAGCTGGATATGGGTGAAA	down	-inf	-inf	0.42265	2.80082	0	0	0	0	8.40245	0	0	0	0	0	9	0	0	low
PC-5p-263478_12	CTTCAGGTGCTAGTAGAGA	down	-inf	-inf	0.42265	10.3124	0	0	0	0	0	30.9372	0	0	0	0	0	12	0	middle
PC-5p-752408_6	ACAGTTGAGACCCGAAAGA	down	-inf	-inf	0.42265	2.79662	0	0	0	0	0	0	8.38985	0	0	0	0	0	6	low
PC-3p-986913_5	GAATGTGGATTCTGTTGTG	down	-inf	-inf	0.42265	4.29683	0	0	0	0	0	12.8905	0	0	0	0	0	5	0	middle
PC-3p-344399_9	ATTCGGCCTTTGGTTCTGGC	down	-inf	-inf	0.42265	2.80082	0	0	0	0	8.40245	0	0	0	0	0	9	0	0	low
PC-3p-979599_5	TGGATGAAGGGAAAATATGA	down	-inf	-inf	0.42265	4.29683	0	0	0	0	0	12.8905	0	0	0	0	0	5	0	middle
PC-3p-692308_6	TAAAGAAAAGTAAGGGCAAGA	down	-inf	-inf	0.42265	5.1562	0	0	0	0	0	15.4686	0	0	0	0	0	6	0	middle
PC-5p-329075_9	TCTGGCCGGCCTGGAATTCACCG	down	-inf	-inf	0.42265	4.19492	0	0	0	0	0	0	12.5848	0	0	0	0	0	9	middle
PC-5p-1007643_5	TGTTTTGTCATTCTTGGAAA	down	-inf	-inf	0.42265	4.29683	0	0	0	0	0	12.8905	0	0	0	0	0	5	0	middle
PC-3p-261442_12	AGTAGGAAATTGTGCAATT	down	-inf	-inf	0.42265	3.73442	0	0	0	0	11.2033	0	0	0	0	0	12	0	0	middle
PC-3p-1007313_5	CAGGACTTTTACTGTGAAAAA	down	-inf	-inf	0.42265	4.29683	0	0	0	0	0	12.8905	0	0	0	0	0	5	0	middle
PC-3p-416770_8	CCCGCGGCCCGTTACCGCCCTG	down	-inf	-inf	0.42265	3.72882	0	0	0	0	0	0	11.1865	0	0	0	0	0	8	middle
PC-3p-452368_7	GTTTGACTTGTGTTTAGGGG	down	-inf	-inf	0.42265	3.26272	0	0	0	0	0	0	9.78815	0	0	0	0	0	7	low
PC-3p-833619_5	ACATGTGCATGTGGCTACTA	down	-inf	-inf	0.42265	4.29683	0	0	0	0	0	12.8905	0	0	0	0	0	5	0	middle
PC-3p-171695_19	GGTTCTGTCACGATCTGCC	up	inf	inf	0.42265	0	5.20878	15.6263	0	0	0	0	0	19	0	0	0	0	0	middle
PC-5p-967997_5	GTTCGCATAGATGAGGAAGA	down	-inf	-inf	0.42265	4.29683	0	0	0	0	0	12.8905	0	0	0	0	0	5	0	middle
PC-5p-795632_5	AAAAAGTAGGAAGAGACGG	down	-inf	-inf	0.42265	4.29683	0	0	0	0	0	12.8905	0	0	0	0	0	5	0	middle
PC-5p-635525_6	TTGGCACTCAGTTATCAAA	down	-inf	-inf	0.42265	2.79662	0	0	0	0	0	0	8.38985	0	0	0	0	0	6	low
PC-3p-177239_18	GGGACCTTGAGCGTGATGG	down	-inf	-inf	0.42265	9.33606	0	0	0	0	28.0082	0	0	0	0	0	30	0	0	middle
PC-3p-348388_9	TTGACTGTGGCGGTCTCCTC	down	-inf	-inf	0.42265	2.80082	0	0	0	0	8.40245	0	0	0	0	0	9	0	0	low
PC-3p-413873_8	TTTCAACTCCAGCAAACAGT	down	-inf	-inf	0.42265	3.72882	0	0	0	0	0	0	11.1865	0	0	0	0	0	8	middle
PC-5p-305502_10	AGACTAAATATTAAACATAGAC	down	-inf	-inf	0.42265	4.66103	0	0	0	0	0	0	13.9831	0	0	0	0	0	10	middle
PC-5p-866220_5	CGTGCTGAGGAAGAAGAGC	down	-inf	-inf	0.42265	4.29683	0	0	0	0	0	12.8905	0	0	0	0	0	5	0	middle
PC-3p-578257_6	ACTTCTTCTTCGTCGCCGAGG	down	-inf	-inf	0.42265	2.79662	0	0	0	0	0	0	8.38985	0	0	0	0	0	6	low
PC-3p-1062056_5	AGGAACAAGAAAAAGATAA	down	-inf	-inf	0.42265	4.29683	0	0	0	0	0	12.8905	0	0	0	0	0	5	0	middle
PC-5p-351781_9	ACTAGAGCCAACAGTGAGAGA	down	-inf	-inf	0.42265	4.19492	0	0	0	0	0	0	12.5848	0	0	0	0	0	9	middle
PC-3p-170758_19	ACAGTGCGCAGGATTGAAT	down	-inf	-inf	0.42265	23.2029	0	0	0	0	0	69.6087	0	0	0	0	0	27	0	middle
PC-3p-257421_12	CTCTTGTTCTTTGATTTGT	down	-inf	-inf	0.42265	3.73442	0	0	0	0	11.2033	0	0	0	0	0	12	0	0	middle
PC-5p-622093_6	GAGAAGGAAAAGAAAATAAC	down	-inf	-inf	0.42265	2.79662	0	0	0	0	0	0	8.38985	0	0	0	0	0	6	low
PC-3p-610829_6	TAAGATTGTTCACCTACTA	down	-inf	-inf	0.42265	3.42322	0	0	0	0	10.2697	0	0	0	0	0	11	0	0	middle
PC-5p-800599_5	GCTTTTCCTCCCAGTTCCA	down	-inf	-inf	0.42265	4.29683	0	0	0	0	0	12.8905	0	0	0	0	0	5	0	middle
PC-5p-598307_6	AAATTGGAGTGTTCAAAG	down	-inf	-inf	0.42265	7.45764	0	0	0	0	0	0	22.3729	0	0	0	0	0	16	middle
PC-5p-366420_9	TCCCTGGGAGCGCTTTTCTT	down	-inf	-inf	0.42265	4.19492	0	0	0	0	0	0	12.5848	0	0	0	0	0	9	middle
PC-5p-593511_6	ATAAATACAAGGAAATAATTTAGCTG	down	-inf	-inf	0.42265	5.1562	0	0	0	0	0	15.4686	0	0	0	0	0	6	0	middle
PC-5p-827996_5	GCTGGGCCTCAGAGGGTGA	down	-inf	-inf	0.42265	4.29683	0	0	0	0	0	12.8905	0	0	0	0	0	5	0	middle
PC-5p-649108_6	TAATTACTCTGAGGCTTTAT	down	-inf	-inf	0.42265	2.79662	0	0	0	0	0	0	8.38985	0	0	0	0	0	6	low
PC-5p-232943_13	GATAGCGGAGAAGTACTGC	down	-inf	-inf	0.42265	4.04563	0	0	0	0	12.1369	0	0	0	0	0	13	0	0	middle
PC-5p-492430_7	TGGAATAACGTGATAGGAG	down	-inf	-inf	0.42265	3.26272	0	0	0	0	0	0	9.78815	0	0	0	0	0	7	low
PC-5p-274674_11	GCATGGTAGGCAGTTTTACT	down	-inf	-inf	0.42265	5.12713	0	0	0	0	0	0	15.3814	0	0	0	0	0	11	middle
PC-3p-528198_7	ATGGGTTACTCGCTCCTA	up	inf	inf	0.42265	0	3.07642	0	0	9.22926	0	0	0	0	0	14.5	0	0	0	low
PC-3p-332748_9	TCATCTCATTCTGGGGCTGT	down	-inf	-inf	0.42265	2.80082	0	0	0	0	8.40245	0	0	0	0	0	9	0	0	low
PC-5p-752103_6	TGCAGGAATGAGAGTTAAT	down	-inf	-inf	0.42265	5.1562	0	0	0	0	0	15.4686	0	0	0	0	0	6	0	middle
PC-5p-878725_5	ACACAGGTGGACTGGTAGA	down	-inf	-inf	0.42265	4.29683	0	0	0	0	0	12.8905	0	0	0	0	0	5	0	middle
PC-3p-743515_6	CACTCTGGATAGGCTAGAA	down	-inf	-inf	0.42265	2.79662	0	0	0	0	0	0	8.38985	0	0	0	0	0	6	low
PC-5p-901363_5	TACTGGTAAAAGTTGGAGAA	down	-inf	-inf	0.42265	4.29683	0	0	0	0	0	12.8905	0	0	0	0	0	5	0	middle
PC-3p-744672_6	ACCCGGGGGTGGAGAGGGGGAG	down	-inf	-inf	0.42265	5.1562	0	0	0	0	0	15.4686	0	0	0	0	0	6	0	middle
PC-3p-290798_11	TCCTGGGGTTGTAGGACACT	down	-inf	-inf	0.42265	3.42322	0	0	0	0	10.2697	0	0	0	0	0	11	0	0	middle
PC-3p-315091_10	ATTTTACCAGGTCAGGACA	down	-inf	-inf	0.42265	4.66103	0	0	0	0	0	0	13.9831	0	0	0	0	0	10	middle
PC-3p-186303_17	GAATCCATGCTAGAAGTGA	up	inf	inf	0.42265	0	3.60684	0	0	10.8205	0	0	0	0	0	17	0	0	0	middle
PC-5p-331346_9	TCAGCTGGAGATGAAAAGTAA	down	-inf	-inf	0.42265	4.19492	0	0	0	0	0	0	12.5848	0	0	0	0	0	9	middle
PC-5p-315538_10	AGAGATAACCTCTGAAAGC	down	-inf	-inf	0.42265	3.11202	0	0	0	0	9.33606	0	0	0	0	0	10	0	0	low
PC-3p-1013319_5	CAAACGTGGCGCTCAGAGC	down	-inf	-inf	0.42265	4.29683	0	0	0	0	0	12.8905	0	0	0	0	0	5	0	middle
PC-5p-499002_7	AAGAATGATGACCAAACCAA	down	-inf	-inf	0.42265	6.01556	0	0	0	0	0	18.0467	0	0	0	0	0	7	0	middle
PC-5p-322172_10	CAGGTGTGTGGATGGGTAGG	down	-inf	-inf	0.42265	3.11202	0	0	0	0	9.33606	0	0	0	0	0	10	0	0	low
PC-3p-354946_9	ATGTCATGCTGGTGAGCAAT	down	-inf	-inf	0.42265	4.19492	0	0	0	0	0	0	12.5848	0	0	0	0	0	9	middle
PC-3p-306381_10	ATCCTGGGGCTGGAGCAGGGA	down	-inf	-inf	0.42265	3.11202	0	0	0	0	9.33606	0	0	0	0	0	10	0	0	low
PC-5p-673621_6	ATAGATGGAGGAGGAAGCA	down	-inf	-inf	0.42265	5.1562	0	0	0	0	0	15.4686	0	0	0	0	0	6	0	middle
PC-5p-782609_5	ATGAAAAAGGGGCAAAATA	down	-inf	-inf	0.42265	4.29683	0	0	0	0	0	12.8905	0	0	0	0	0	5	0	middle
PC-5p-706936_6	ATGTCTGTTGGAGTTCTGTA	down	-inf	-inf	0.42265	2.79662	0	0	0	0	0	0	8.38985	0	0	0	0	0	6	low
PC-3p-328543_9	GCGCTGGCATCGAGGAACC	down	-inf	-inf	0.42265	2.80082	0	0	0	0	8.40245	0	0	0	0	0	9	0	0	low
PC-3p-250429_12	AGGACTCTGGTGGGACTGCC	up	inf	inf	0.42265	0	3.28975	9.86926	0	0	0	0	0	12	0	0	0	0	0	low
PC-3p-687463_6	AGCTCAACTAGAACAGAAA	down	-inf	-inf	0.42265	2.79662	0	0	0	0	0	0	8.38985	0	0	0	0	0	6	low
PC-5p-125666_29	AGAGACTATCAACTCAAGT	down	-inf	-inf	0.42265	31.7966	0	0	0	0	0	95.3897	0	0	0	0	0	37	0	middle
PC-3p-788586_5	TAAGGATCCTAAAATTTGT	down	-inf	-inf	0.42265	4.29683	0	0	0	0	0	12.8905	0	0	0	0	0	5	0	middle
PC-5p-629413_6	AAACTTAACAACGGATCTCT	down	-inf	-inf	0.42265	2.79662	0	0	0	0	0	0	8.38985	0	0	0	0	0	6	low
PC-3p-917813_5	TCAACAGGGGAGCAGAAAGA	down	-inf	-inf	0.42265	4.29683	0	0	0	0	0	12.8905	0	0	0	0	0	5	0	middle
PC-5p-770286_6	ACTGTGGGCGCAAGAAATT	down	-inf	-inf	0.42265	2.79662	0	0	0	0	0	0	8.38985	0	0	0	0	0	6	low
PC-3p-522577_7	ATACGTGAAATCCTGTCTGA	down	-inf	-inf	0.42265	3.26272	0	0	0	0	0	0	9.78815	0	0	0	0	0	7	low
PC-3p-571894_7	ATAAAAGGAGGTGGGACCC	down	-inf	-inf	0.42265	6.01556	0	0	0	0	0	18.0467	0	0	0	0	0	7	0	middle
PC-3p-214333_15	AAAGTAGTTGGACTTGCTT	up	inf	inf	0.42265	0	2.91513	0	8.7454	0	0	0	0	0	15	0	0	0	0	low
PC-3p-160695_21	CGCCTGGGGCACTCTTCT	down	-inf	-inf	0.42265	10.8921	0	0	0	0	32.6762	0	0	0	0	0	35	0	0	middle
PC-5p-77729_58	ATTTACTGAAGACTAACTA	down	-inf	-inf	0.42265	49.8432	0	0	0	0	0	149.53	0	0	0	0	0	58	0	high
PC-5p-712768_6	AAATGGCCCAAAGAAGGAAAA	down	-inf	-inf	0.42265	2.79662	0	0	0	0	0	0	8.38985	0	0	0	0	0	6	low
PC-3p-401488_8	TCACCGGAGAAGAAAAATGGG	down	-inf	-inf	0.42265	6.87493	0	0	0	0	0	20.6248	0	0	0	0	0	8	0	middle
PC-5p-597787_6	AGAAAATCAGAGCTAATAC	down	-inf	-inf	0.42265	2.79662	0	0	0	0	0	0	8.38985	0	0	0	0	0	6	low
PC-5p-857881_5	ATAGGTGGGAAAAGAAAAGAAC	down	-inf	-inf	0.42265	4.29683	0	0	0	0	0	12.8905	0	0	0	0	0	5	0	middle
PC-3p-453390_7	GGTCGTTTAGCTCAGCGGTAGAGCA	down	-inf	-inf	0.42265	3.26272	0	0	0	0	0	0	9.78815	0	0	0	0	0	7	low
PC-3p-329316_9	CATTGAAGGATGCCCTGAACT	down	-inf	-inf	0.42265	4.19492	0	0	0	0	0	0	12.5848	0	0	0	0	0	9	middle
PC-3p-397239_8	ACAAAATAGAGGAAGTACAGA	down	-inf	-inf	0.42265	6.87493	0	0	0	0	0	20.6248	0	0	0	0	0	8	0	middle
PC-5p-328377_9	AATCTAGTATCAGGCACCA	down	-inf	-inf	0.42265	2.80082	0	0	0	0	8.40245	0	0	0	0	0	9	0	0	low
PC-5p-537418_7	ACCAAATCCTGATGAACTCT	down	-inf	-inf	0.42265	3.26272	0	0	0	0	0	0	9.78815	0	0	0	0	0	7	low
PC-3p-627884_6	AAAAGGCACTAAAGAAAGA	down	-inf	-inf	0.42265	5.1562	0	0	0	0	0	15.4686	0	0	0	0	0	6	0	middle
PC-3p-462486_7	GGGAAATAGAATGGAGGAAG	down	-inf	-inf	0.42265	6.01556	0	0	0	0	0	18.0467	0	0	0	0	0	7	0	middle
PC-5p-281382_11	CGCCAGCCTGAGTGGAGTC	down	-inf	-inf	0.42265	3.42322	0	0	0	0	10.2697	0	0	0	0	0	11	0	0	middle
PC-5p-360585_9	TCTTGTGGAGCCATCCTTG	down	-inf	-inf	0.42265	4.97923	0	0	0	0	14.9377	0	0	0	0	0	16	0	0	middle
PC-5p-105258_38	AGAAATCTTCAGTAGAGC	down	-inf	-inf	0.42265	36.9528	0	0	0	0	0	110.858	0	0	0	0	0	43	0	middle
PC-3p-708518_6	GATATCTCGGTTCAGAACT	down	-inf	-inf	0.42265	2.79662	0	0	0	0	0	0	8.38985	0	0	0	0	0	6	low
PC-5p-627327_6	TCATAAAGACAGCAGGACGG	down	-inf	-inf	0.42265	3.42322	0	0	0	0	10.2697	0	0	0	0	0	11	0	0	middle
PC-3p-324463_10	AATCCTTCTCTCCCCACCA	down	-inf	-inf	0.42265	3.11202	0	0	0	0	9.33606	0	0	0	0	0	10	0	0	low
PC-5p-399739_8	CTTGGTTGTTTATCTTTTATTA	down	-inf	-inf	0.42265	6.87493	0	0	0	0	0	20.6248	0	0	0	0	0	8	0	middle
PC-5p-661310_6	ATAATGAGAGGAGAAATGC	down	-inf	-inf	0.42265	2.79662	0	0	0	0	0	0	8.38985	0	0	0	0	0	6	low
PC-5p-344632_9	ATGGCTAAGGGCTGAACTC	down	-inf	-inf	0.42265	7.92374	0	0	0	0	0	0	23.7712	0	0	0	0	0	17	middle
PC-5p-245503_12	TGTGAGGCTAGAGGTGCCAG	down	-inf	-inf	0.42265	10.3124	0	0	0	0	0	30.9372	0	0	0	0	0	12	0	middle
PC-5p-426546_8	GTGCTGTGAGGCATGCTGGA	down	-inf	-inf	0.42265	3.72882	0	0	0	0	0	0	11.1865	0	0	0	0	0	8	middle
PC-5p-756846_6	CACGCATTGTGACTTCTGCC	down	-inf	-inf	0.42265	2.79662	0	0	0	0	0	0	8.38985	0	0	0	0	0	6	low
PC-3p-832266_5	CGCACGCGCTCTACACTGA	down	-inf	-inf	0.42265	4.29683	0	0	0	0	0	12.8905	0	0	0	0	0	5	0	middle
PC-3p-219903_14	TTGGAAGGTGCATTTTCTT	up	inf	inf	0.42265	0	2.97034	0	0	8.91101	0	0	0	0	0	14	0	0	0	low
PC-3p-686095_6	TGACTGTGGGTCCAGAGGTC	down	-inf	-inf	0.42265	2.79662	0	0	0	0	0	0	8.38985	0	0	0	0	0	6	low
PC-3p-682550_6	GTGAAAATGGAGGCAAATGA	down	-inf	-inf	0.42265	5.1562	0	0	0	0	0	15.4686	0	0	0	0	0	6	0	middle
PC-3p-562766_7	CCCGGTTGGTTTTTCTGCTT	down	-inf	-inf	0.42265	6.01556	0	0	0	0	0	18.0467	0	0	0	0	0	7	0	middle
PC-5p-795400_5	TTTGTTCTGCTATGCTCTTTTT	down	-inf	-inf	0.42265	4.29683	0	0	0	0	0	12.8905	0	0	0	0	0	5	0	middle
PC-3p-321660_10	AGCACGGGGCTCGTGGAAT	down	-inf	-inf	0.42265	3.11202	0	0	0	0	9.33606	0	0	0	0	0	10	0	0	low
PC-3p-946536_5	ACCTGTCAGGTGGGCATTT	down	-inf	-inf	0.42265	4.29683	0	0	0	0	0	12.8905	0	0	0	0	0	5	0	middle
PC-5p-825515_5	GCCTGGATGGAGCCACCCT	down	-inf	-inf	0.42265	4.29683	0	0	0	0	0	12.8905	0	0	0	0	0	5	0	middle
PC-5p-1044486_5	ATATGAGGGACATTTATGA	down	-inf	-inf	0.42265	4.29683	0	0	0	0	0	12.8905	0	0	0	0	0	5	0	middle
PC-3p-782247_5	TTGCTTTGGGGGAGAGGAAAC	down	-inf	-inf	0.42265	4.29683	0	0	0	0	0	12.8905	0	0	0	0	0	5	0	middle
PC-3p-326941_9	TAAGATTGAATTCTCAAC	down	-inf	-inf	0.42265	4.97923	0	0	0	0	14.9377	0	0	0	0	0	16	0	0	middle
PC-3p-725568_6	CTCCTGCATGGCCTCGGCTG	down	-inf	-inf	0.42265	2.79662	0	0	0	0	0	0	8.38985	0	0	0	0	0	6	low
PC-5p-555137_7	ATCCAGTGCCGTTTTTGTA	down	-inf	-inf	0.42265	3.26272	0	0	0	0	0	0	9.78815	0	0	0	0	0	7	low
PC-3p-543821_7	AAACACACACTCTGCAAACA	down	-inf	-inf	0.42265	3.26272	0	0	0	0	0	0	9.78815	0	0	0	0	0	7	low
PC-5p-438538_8	GTCTTGGTCCCTTATTCTGA	down	-inf	-inf	0.42265	3.72882	0	0	0	0	0	0	11.1865	0	0	0	0	0	8	middle
PC-3p-109801_36	TGTTCTTTTTCTGACTCGC	down	-inf	-inf	0.42265	30.9372	0	0	0	0	0	92.8116	0	0	0	0	0	36	0	middle
PC-5p-408222_8	CTGGGAAGTGCATTTTTGA	down	-inf	-inf	0.42265	6.87493	0	0	0	0	0	20.6248	0	0	0	0	0	8	0	middle
PC-5p-348098_9	ATCAGGACTTTTACTTTGA	down	-inf	-inf	0.42265	7.7343	0	0	0	0	0	23.2029	0	0	0	0	0	9	0	middle
PC-5p-340169_9	CATGTGGAACTTCCAAAACA	down	-inf	-inf	0.42265	4.19492	0	0	0	0	0	0	12.5848	0	0	0	0	0	9	middle
PC-5p-323171_10	ATCTTTTGGCAGAAATATC	down	-inf	-inf	0.42265	8.59366	0	0	0	0	0	25.781	0	0	0	0	0	10	0	middle
PC-5p-486033_7	CTAGTTCTCATGGAGCCGA	down	-inf	-inf	0.42265	3.73442	0	0	0	0	11.2033	0	0	0	0	0	12	0	0	middle
PC-5p-300604_10	GTTGTTTGGGATTGCAGCT	up	inf	inf	0.42265	0	4.38634	13.159	0	0	0	0	0	16	0	0	0	0	0	middle
PC-3p-436302_8	TGGCACAGACCAGGGGGTAG	down	-inf	-inf	0.42265	6.87493	0	0	0	0	0	20.6248	0	0	0	0	0	8	0	middle
PC-5p-496228_7	GGGAGCGTTCTGTAGGTCT	down	-inf	-inf	0.42265	4.04563	0	0	0	0	12.1369	0	0	0	0	0	13	0	0	middle
PC-5p-354257_9	TTTCGATTCCTGTTAAGAA	down	-inf	-inf	0.42265	2.80082	0	0	0	0	8.40245	0	0	0	0	0	9	0	0	low
PC-3p-241601_13	GCCTTTGTAGCTCAGTTGGG	up	inf	inf	0.42265	0	4.87984	0	0	14.6395	0	0	0	0	0	23	0	0	0	middle
PC-5p-555176_7	GACCCCAGGTTGAGGAGCCA	down	-inf	-inf	0.42265	3.73442	0	0	0	0	11.2033	0	0	0	0	0	12	0	0	middle
PC-3p-105326_38	TCTTGGATTTGTAAAAGACT	up	inf	inf	0.42265	0	10.184	0	0	30.552	0	0	0	0	0	48	0	0	0	middle
PC-5p-140029_25	AACCGGAGGAGAAGCCATG	down	0.215813	-2.21214	0.427358	15.0689	3.25207	0	4.66421	5.09201	6.53524	38.6715	0	0	8	8	7	15	0	middle
rno-miR-23a-3p_R+1	ATCACATTGCCAGGGATTTCCA	up	1.49004	0.575349	0.432333	66.3556	98.8723	139.815	56.5536	100.249	37.3442	38.6715	123.051	170	97	157.5	40	15	88	high
PC-5p-175575_19	TTGAAGACTGAAGTGGGG	down	0.382727	-1.38561	0.433418	7.61674	2.91513	0	8.7454	0	7.46885	0	15.3814	0	15	0	8	0	11	middle
PC-5p-55754_93	TGTTCTGAATACATTAGCA	down	0.160439	-2.63991	0.435436	12.8353	2.05928	0	2.04059	4.13726	35.0102	0	3.49577	0	3.5	6.5	37.5	0	2.5	middle
pal-miR-9993a-3p	ATCTCGGTGGGACCTCCA	up	1.80297	0.850372	0.445332	24.5807	44.3182	31.2527	43.144	58.5581	65.3524	0	8.38985	38	74	92	70	0	6	middle
rno-let-7d-5p	AGAGGTAGTAGGTTGCATAGTT	up	1.35811	0.4416	0.44966	36.4968	49.5666	63.3278	33.8155	51.5566	19.6057	28.3591	61.5255	77	58	81	21	11	44	middle
PC-5p-203251_15	AAAAGACTCTGCTCGCTG	down	0.439255	-1.18687	0.45243	6.83944	3.00426	0	5.83027	3.1825	6.53524	0	13.9831	0	10	5	7	0	10	middle
rno-miR-351-5p_R-4	TCCCTGAGGAGCCCTTTGAGC	up	1.2697	0.344484	0.454106	76.8174	97.5348	94.5804	117.188	80.8356	35.477	108.28	86.6951	115	201	127	38	42	62	high
bta-miR-486_R+1	TCCTGTACTGAGCTGCCCCGAGT	down	0.519025	-0.946123	0.454185	10.1404	5.26315	5.34585	7.57935	2.86425	5.60163	20.6248	4.19492	6.5	13	4.5	6	8	3	middle
cfa-miR-486_R+2	TCCTGTACTGAGCTGCCCCGAGT	down	0.519025	-0.946123	0.454185	10.1404	5.26315	5.34585	7.57935	2.86425	5.60163	20.6248	4.19492	6.5	13	4.5	6	8	3	middle
rno-miR-30b-5p	TGTAAACATCCTACACTCAGCT	up	1.93705	0.95386	0.458372	6.05933	11.7372	6.57951	13.9926	14.6395	0	0	18.178	8	24	23	0	0	13	middle
PC-5p-192555_17	GTATTCAGCTGTCAGAGGT	down	0.528707	-0.919461	0.458413	11.2155	5.92973	4.11219	10.4945	3.1825	0	15.4686	18.178	5	18	5	0	6	13	middle
PC-5p-116974_33	AACTGCAGTCTCAAGATGC	down	0.419592	-1.25294	0.461598	9.01505	3.78264	4.93463	6.41329	0	7.46885	0	19.5763	6	11	0	8	0	14	middle
PC-5p-36744_165	CCCTGGTTTGTTTGAGGTT	down	0.688346	-0.538793	0.462776	35.3643	24.3429	19.7385	22.738	30.552	56.0163	36.0934	13.9831	24	39	48	60	14	10	middle
PC-5p-98622_42	TATGTTGGTTCAAGCCTGTA	up	2.22871	1.15621	0.463709	5.60163	12.4844	16.4488	0	21.0045	16.8049	0	0	20	0	33	18	0	0	middle
PC-3p-58288_88	GGAGAGCGTTCTGTAAGCC	down	0.571129	-0.808112	0.463932	25.8161	14.7443	14.8039	12.2436	17.1855	21.4729	48.9839	6.99154	18	21	27	23	19	5	middle
PC-5p-57885_89	TACGGTAGGATTCATGAC	down	0.513446	-0.961715	0.473495	18.0399	9.26252	6.57951	11.6605	9.54751	34.5434	0	19.5763	8	20	15	37	0	14	middle
PC-3p-73678_63	GTCAGGATGTTGGCTTAGA	down	0.742936	-0.42869	0.475734	29.172	21.6729	18.0936	22.738	24.187	32.6762	12.8905	41.9492	22	39	38	35	5	30	middle
PC-5p-164901_20	TCTTGGATTTATTGAAGAC	down	0.131955	-2.92188	0.477517	9.64726	1.273	0	0	3.819	28.9418	0	0	0	0	6	31	0	0	middle
rno-miR-19b-3p	TGTGCAAATCCATGCAAAACTGA	up	1.85855	0.894176	0.481657	1.63136	3.03196	3.28975	2.62362	3.1825	0	0	4.89408	4	4.5	5	0	0	3.5	low
PC-3p-188847_17	TGGGGTTGTAGGACCGCT	down	0.141929	-2.81676	0.482042	6.84644	0.971711	0	2.91513	0	20.5393	0	0	0	5	0	22	0	0	middle
PC-3p-29922_213	TGTGTAGGATAGGTGGGA	down	0.58765	-0.766971	0.482562	75.3589	44.2846	41.1219	40.8119	50.9201	147.51	46.4058	32.1611	50	70	80	158	18	23	high
PC-3p-203178_15	ATGACTTGTGGATAGGGGT	down	0.147823	-2.75806	0.484077	13.7499	2.03255	0	2.91513	3.1825	0	41.2496	0	0	5	5	0	16	0	middle
PC-5p-86748_50	GCCAGCAGGAATGGAACTTGG	down	0.478278	-1.06408	0.485007	17.264	8.25699	9.86926	4.08119	10.8205	36.4106	0	15.3814	12	7	17	39	0	11	middle
PC-5p-89979_47	AAGAGGTAAGTGGAATTCC	up	1.53681	0.61994	0.487321	10.7316	16.4924	9.86926	19.2399	20.368	22.4065	0	9.78815	12	33	32	24	0	7	middle
PC-3p-125289_30	CTTGGCCCGTGATCCGGGT	up	2.1045	1.07348	0.489251	2.79662	5.88547	0	8.7454	8.91101	0	0	8.38985	0	15	14	0	0	6	low
PC-3p-158464_21	TCCAGAGACGGAGTTCTTC	down	0.502232	-0.993575	0.490506	6.47525	3.25207	0	4.66421	5.09201	6.53524	12.8905	0	0	8	8	7	5	0	middle
PC-5p-85096_51	AGTCCCTCCGGGCAGGCCA	down	0.163893	-2.60917	0.492219	13.3817	2.19317	6.57951	0	0	40.145	0	0	8	0	0	43	0	0	middle
PC-5p-116734_33	ACCAAACCCAACCAAACTCC	down	0.399181	-1.32489	0.492491	10.2239	4.08119	0	12.2436	0	7.46885	23.2029	0	0	21	0	8	9	0	middle
PC-5p-61834_81	CTGAGGGAGGAAACCATG	down	0.697786	-0.519143	0.495734	15.1847	10.5957	4.11219	17.4908	10.184	24.2738	12.8905	8.38985	5	30	16	26	5	6	middle
PC-3p-138387_26	TGAGGGAAAGGCTAAAAGAA	down	0.17645	-2.50267	0.498172	9.32205	1.64488	4.93463	0	0	0	0	27.9662	6	0	0	0	0	20	middle
PC-3p-61421_82	TGCTGGAGGACCGAACCC	down	0.572712	-0.804118	0.498485	28.1394	16.1158	13.9815	6.99632	27.3695	45.7467	38.6715	0	17	12	43	49	15	0	middle
PC-3p-484470_7	ACTAGGTAGCTAGAATCT	down	0.178694	-2.48444	0.499246	3.26272	0.583027	0	1.74908	0	0	0	9.78815	0	3	0	0	0	7	low
rno-miR-27a-5p_R-1	AGGGCTTAGCTGCTTGTGAGC	down	0.627487	-0.672342	0.503511	13.1556	8.25496	0	7.57935	17.1855	5.60163	12.8905	20.9746	0	13	27	6	5	15	middle
mmu-mir-6236-p5_1ss2CG	TGAACTAGCCCTGAAAATG	down	0.404915	-1.30431	0.511978	37.1542	15.0443	13.9815	14.2842	16.8673	4.66803	92.8116	13.9831	17	24.5	26.5	5	36	10	middle
mmu-mir-6236-p5_1ss1CG	GAACTAGCCCTGAAAATGGAT	down	0.20574	-2.28111	0.512451	2.5781	0.530417	0	0	1.59125	0	7.7343	0	0	0	2.5	0	3	0	low
PC-3p-92963_45	TCAGGTGGGGAGTTTGGCT	down	0.312021	-1.68029	0.512631	25.5334	7.96695	15.6263	0	8.27451	0	69.6087	6.99154	19	0	13	0	27	5	middle
PC-3p-103860_39	AAGGGTTCCTGCTTAAAGT	down	0.609113	-0.715217	0.518812	21.4908	13.0903	17.2712	16.9078	5.09201	42.0123	15.4686	6.99154	21	29	8	45	6	5	middle
PC-5p-93592_45	TGTACCGATGTGTAGTGC	down	0.57313	-0.803065	0.519285	15.4205	8.83798	0	9.32843	17.1855	29.8754	12.8905	3.49577	0	16	27	32	5	2.5	middle
rno-miR-21-3p	CAACAGCAGTCGATGGGCTGTC	down	0.223032	-2.16468	0.521146	4.35683	0.971711	0	2.91513	0	13.0705	0	0	0	5	0	14	0	0	middle
PC-3p-169378_20	TGTAAGGAGTAGAGTAGCC	down	0.227255	-2.13761	0.5233	4.66803	1.06083	0	0	3.1825	14.0041	0	0	0	0	5	15	0	0	middle
rno-miR-10a-5p_R-1	TACCCTGTAGATCCGAATTTGT	down	0.23164	-2.11004	0.525549	4.19492	0.971711	0	2.91513	0	0	0	12.5848	0	5	0	0	0	9	middle
PC-5p-97522_42	TTGGTTCTAGGAAAACACT	up	1.7826	0.833987	0.530095	4.19492	7.47789	9.86926	8.7454	3.819	0	0	12.5848	12	15	6	0	0	9	middle
PC-5p-485551_7	TAGGTGAACTTGTACAAAG	down	0.243488	-2.03808	0.53169	4.35683	1.06083	0	0	3.1825	13.0705	0	0	0	0	5	14	0	0	middle
PC-5p-110025_36	CGCTAGGTGTGGGTTCCTTC	down	0.579575	-0.786932	0.531928	10.5209	6.09764	0	8.7454	9.54751	18.6721	12.8905	0	0	15	15	20	5	0	middle
rno-miR-222-3p_R+3	AGCTACATCTGGCTACTGGGTCTC	up	1.27802	0.353909	0.53432	84.7251	108.28	105.272	104.362	115.207	32.6762	141.795	79.7035	128	179	181	35	55	57	high
PC-3p-182852_18	TGGGTTCGGTCCCCAGCTCCATT	down	0.255208	-1.97026	0.537858	8.59366	2.19317	6.57951	0	0	0	25.781	0	8	0	0	0	10	0	middle
rno-miR-1b	TGGAATGTAAAGAAGTATGTAT	up	2.09585	1.06753	0.538544	2.79662	5.86127	12.3366	5.24724	0	0	0	8.38985	15	9	0	0	0	6	middle
rno-miR-362-5p	AATCCTTGGAACCTAGGTGTGAAT	down	0.256586	-1.96249	0.538589	6.05933	1.55474	0	4.66421	0	0	0	18.178	0	8	0	0	0	13	middle
PC-5p-111397_35	ATGTGCTGACGTGCAAATC	down	0.616863	-0.696978	0.538682	7.40885	4.57025	5.75707	3.49816	4.45551	9.33606	12.8905	0	7	6	7	10	5	0	middle
rno-miR-125b-1-3p_R-1_1ss21CT	ACGGGTTAGGCTCTTGGGAGT	up	1.41175	0.497482	0.546948	16.4783	23.2632	14.8039	25.0701	29.9155	18.6721	0	30.7628	18	43	47	20	0	22	middle
PC-5p-121301_31	GGCGCTTGAGAGAACTCTG	up	1.71991	0.782331	0.547198	2.80082	4.81715	4.11219	5.24724	5.09201	8.40245	0	0	5	9	8	9	0	0	low
PC-5p-189987_17	TGGTAAAAGGCTTTCAAC	down	0.290279	-1.78449	0.552625	8.40245	2.43906	0	3.49816	3.819	25.2074	0	0	0	6	6	27	0	0	middle
PC-5p-186356_17	CCTGGGAAGAGTTCTCTTT	down	0.284069	-1.81569	0.553442	3.73442	1.06083	0	0	3.1825	11.2033	0	0	0	0	5	12	0	0	middle
PC-3p-382637_8	AACGGGCATAGCTCAAGTCT	down	0.284496	-1.81352	0.553677	3.72882	1.06083	0	0	3.1825	0	0	11.1865	0	0	5	0	0	8	middle
mmu-mir-5112-p5_1ss3GC_2	GGCGTGTAGCTCAGCGGGAGA	down	0.286813	-1.80182	0.554953	6.69084	1.91902	5.75707	0	0	20.0725	0	0	7	0	0	21.5	0	0	middle
PC-3p-67794_71	CTCTTGAGGAAGGCTTTCT	up	1.74095	0.799872	0.55728	6.37474	11.0981	4.93463	23.9041	4.45551	9.33606	0	9.78815	6	41	7	10	0	7	middle
PC-3p-35834_171	ACGTGAAATCCTGTTTGA	down	0.590713	-0.75947	0.560363	33.6249	19.8627	15.6263	13.4096	30.552	72.8213	15.4686	12.5848	19	23	48	78	6	9	middle
PC-3p-167342_20	AGCCCAGGTCTAGGAGCCA	down	0.297376	-1.74964	0.560814	6.53524	1.94342	0	5.83027	0	19.6057	0	0	0	10	0	21	0	0	middle
rno-miR-140-3p_L-1R+2	ACCACAGGGTAGAACCACGGAC	down	0.752014	-0.411169	0.56167	33.2511	25.0053	35.3649	32.6495	7.00151	14.9377	38.6715	46.1441	43	56	11	16	15	33	middle
mmu-miR-5106_R-4_1ss1AG	GGGTCTGTAGCTCAGTTGG	down	0.796029	-0.329108	0.564928	374.556	298.158	259.479	280.144	354.849	587.705	217.849	318.115	315.5	480.5	557.5	629.5	84.5	227.5	high
PC-5p-299742_10	CCCGTGAGGGCTCCTGGA	down	0.312245	-1.67925	0.56919	3.11202	0.971711	0	2.91513	0	9.33606	0	0	0	5	0	10	0	0	low
PC-5p-208136_15	TGGGATGGCCTGTGCCTGC	down	0.312245	-1.67925	0.56919	3.11202	0.971711	0	2.91513	0	9.33606	0	0	0	5	0	10	0	0	low
PC-3p-247912_12	TTACCTGGGCTAGAATGCT	down	0.312714	-1.67709	0.569457	5.59323	1.74908	0	5.24724	0	0	0	16.7797	0	9	0	0	0	12	middle
rno-miR-149-5p	TCTGGCTCCGTGTCTTCACTCCC	up	1.67876	0.747392	0.571783	7.7343	12.984	9.04682	13.9926	15.9125	0	23.2029	0	11	24	25	0	9	0	middle
PC-5p-76938_59	CAGCGATTACTGGCCTTT	down	0.525632	-0.927875	0.571945	14.1548	7.44021	0	13.4096	8.91101	32.6762	0	9.78815	0	23	14	35	0	7	middle
rno-miR-17-5p	CAAAGTGCTTACAGTGCAGGTAG	up	1.71003	0.774026	0.573713	3.65487	6.24996	12.3366	6.41329	0	7.46885	0	3.49577	15	11	0	8	0	2.5	middle
rno-miR-181a-5p	AACATTCAACGCTGTCGGTGAGT	up	3.12245	1.64268	0.573766	0.933606	2.91513	0	8.7454	0	2.80082	0	0	0	15	0	3	0	0	low
PC-5p-53016_100	ACTTTGAACCGATCTGTG	up	1.37968	0.464334	0.575868	12.7481	17.5883	18.0936	24.4871	10.184	15.8713	0	22.3729	22	42	16	17	0	16	middle
rno-miR-328a-3p	CTGGCCCTCTCTGCCCTTCCGT	up	1.73347	0.793661	0.576144	9.78815	16.9675	4.93463	26.2362	19.7315	0	0	29.3645	6	45	31	0	0	21	middle
mmu-mir-5108-p3_1ss2TG	GGGGTAGAGCACTGGATG	down	0.345806	-1.53196	0.582048	5.44603	1.88327	2.46732	0	3.1825	16.3381	0	0	3	0	5	17.5	0	0	middle
PC-3p-247054_12	TAAATAGTCACGTTCGCTT	down	0.34063	-1.55372	0.585575	3.42322	1.16605	0	3.49816	0	10.2697	0	0	0	6	0	11	0	0	middle
PC-5p-128768_28	TTCGGATGCGTGCTTAGCA	down	0.621572	-0.686006	0.589713	7.46464	4.63981	5.75707	8.16237	0	14.0041	0	8.38985	7	14	0	15	0	6	middle
bta-miR-2478_L-2	ATCCCACTTCTGACACCA	down	0.462868	-1.11133	0.593391	12.6016	5.83286	0	6.99632	10.5023	33.6098	0	4.19492	0	12	16.5	36	0	3	middle
PC-3p-68678_70	GTGCAGTATTCTGACAAGC	down	0.652084	-0.616871	0.597163	11.8173	7.70585	0	11.6605	11.457	18.6721	0	16.7797	0	20	18	20	0	12	middle
PC-5p-213444_15	GTGATCCTGTGGTTCTGTA	up	2.70612	1.43623	0.602768	1.86721	5.0529	0	15.1587	0	5.60163	0	0	0	26	0	6	0	0	middle
rno-miR-203a-3p_L-1	TGAAATGTTTAGGACCACTAG	down	0.372178	-1.42594	0.604366	5.1562	1.91902	5.75707	0	0	0	15.4686	0	7	0	0	0	6	0	middle
PC-5p-9638_626	ACGACAAGTAGGGCGGGA	down	0.731616	-0.450842	0.604874	362.054	264.884	239.33	246.62	308.703	678.731	175.311	232.119	291	423	485	727	68	166	high
PC-5p-223808_14	GCCTGTTTGAGTACCTTTTC	down	0.538343	-0.893403	0.611448	8.08144	4.35059	9.86926	0	3.1825	4.66803	0	19.5763	12	0	5	5	0	14	middle
PC-3p-137842_26	TTCTTCTGTGGCTTTTGC	down	0.408205	-1.29263	0.616667	4.97923	2.03255	0	2.91513	3.1825	14.9377	0	0	0	5	5	16	0	0	middle
PC-3p-164103_20	TTTGGTTCTAGGAAAACGC	up	1.7142	0.777533	0.617224	2.80082	4.80115	7.40195	0	7.00151	8.40245	0	0	9	0	11	9	0	0	low
mmu-miR-5119_L-1_1ss5TA	ATCACATCCTGGGGCTGG	down	0.39502	-1.34	0.618327	4.29683	1.69734	0	0	5.09201	0	12.8905	0	0	0	8	0	5	0	middle
rno-miR-205_R-2	TCCTTCATTCCACCGGAGTCT	up	2.4703	1.30469	0.624395	2.33051	5.75707	17.2712	0	0	0	0	6.99154	21	0	0	0	0	5	middle
rno-miR-423-5p_R-1	TGAGGGGCAGAGAGCGAGACTTT	up	1.35396	0.437181	0.625832	16.7359	22.6597	13.159	33.8155	21.0045	0	18.0467	32.1611	16	58	33	0	7	23	middle
PC-5p-261106_12	TGGTCCTTAGGAAAACCCGAA	down	0.416326	-1.26421	0.631597	3.73442	1.55474	0	4.66421	0	11.2033	0	0	0	8	0	12	0	0	middle
rno-miR-874-3p_R+1	CTGCCCTGGCCCGAGGGACCGAC	down	0.416952	-1.26205	0.63199	2.33051	0.971711	0	2.91513	0	0	0	6.99154	0	5	0	0	0	5	low
rno-miR-93-5p	CAAAGTGCTGTTCGTGCAGGTAG	up	1.67385	0.743174	0.633714	5.12713	8.58206	12.3366	13.4096	0	0	0	15.3814	15	23	0	0	0	11	middle
rno-miR-542-3p_R+2	TGTGACAGATTGATAACTGAAAGT	down	0.426104	-1.23072	0.63776	2.48962	1.06083	0	0	3.1825	7.46885	0	0	0	0	5	8	0	0	low
PC-3p-72056_65	AGGGGAATCTGACTGTCTA	up	1.50831	0.592934	0.640372	6.68734	10.0866	5.75707	3.49816	21.0045	13.0705	0	6.99154	7	6	33	14	0	5	middle
PC-3p-78599_57	CGCATCCTGGGGCTGGAGC	down	0.63754	-0.649413	0.644169	61.7823	39.3887	41.1219	34.3986	42.6456	144.709	15.4686	25.1695	50	59	67	155	6	18	high
PC-3p-84714_52	CAACTGGTTGTTGGGAATT	down	0.671636	-0.574249	0.645097	8.55315	5.7446	0	6.41329	10.8205	15.8713	0	9.78815	0	11	17	17	0	7	middle
PC-3p-107890_37	ACAGTAACAGGTTTGAACT	up	1.62805	0.703142	0.652777	3.73442	6.07981	0	9.32843	8.91101	11.2033	0	0	0	16	14	12	0	0	middle
rno-miR-30e-5p_R+2	TGTAAACATCCTTGACTGGAAGCT	up	1.44985	0.535904	0.654681	15.3842	22.3048	30.4302	11.6605	24.8235	5.60163	0	40.5509	37	20	39	6	0	29	middle
rno-miR-30a-5p_R+2	TGTAAACATCCTCGACTGGAAGCT	up	1.51456	0.598898	0.65825	6.99154	10.5891	9.86926	11.0775	10.8205	0	0	20.9746	12	19	17	0	0	15	middle
PC-3p-95398_44	ATCCTGCTCAGTGCGCCA	down	0.481083	-1.05564	0.659453	10.5809	5.09028	0	6.99632	8.27451	31.7426	0	0	0	12	13	34	0	0	middle
PC-3p-4389_1055	GAGTGAAATAGATCCTGAAA	down	0.901999	-0.148802	0.663772	306.148	276.145	250.844	329.993	247.599	343.567	195.936	378.941	305	566	389	368	76	271	high
PC-5p-155633_22	AGACTCGTCTCCAGCTCCA	down	0.512477	-0.964441	0.67433	7.46885	3.82761	4.11219	2.91513	4.45551	22.4065	0	0	5	5	7	24	0	0	middle
PC-3p-160932_21	TGATAGCCCTGTAGATGAA	down	0.703351	-0.507684	0.675466	8.70945	6.1258	4.11219	4.08119	10.184	17.7385	0	8.38985	5	7	16	19	0	6	middle
PC-3p-523640_7	GCTACTGATTGGATGCGGGGG	down	0.486444	-1.03966	0.676681	2.79662	1.3604	0	4.08119	0	0	0	8.38985	0	7	0	0	0	6	low
PC-5p-104231_38	GGGGAGCCGTAGAGAAATC	down	0.517639	-0.949983	0.682676	10.3124	5.33809	0	5.83027	10.184	0	30.9372	0	0	10	16	0	12	0	middle
mmu-miR-5119_L+1R-1	TCATCTCATCCTGGGGCTG	up	1.19096	0.25212	0.6847	42.8565	51.0401	44.4117	36.1477	72.5611	56.95	12.8905	58.7289	54	62	114	61	5	42	middle
mmu-miR-16-1-3p	CCAGTATTGACTGTGCTGCTGA	down	0.500342	-0.999013	0.685824	2.33051	1.16605	0	3.49816	0	0	0	6.99154	0	6	0	0	0	5	low
PC-5p-88322_49	TTCACACTCAGTCGTACTC	up	1.67169	0.741304	0.686724	4.35683	7.28325	0	4.66421	17.1855	13.0705	0	0	0	8	27	14	0	0	middle
PC-5p-53969_98	ACGAACAACCAACTCAGAA	up	1.23261	0.301716	0.689474	34.6731	42.7384	41.9444	37.8967	48.3741	52.2819	0	51.7374	51	65	76	56	0	37	middle
PC-3p-10690_579	TGCCTGTTTGAGAATCTA	down	0.745001	-0.424686	0.690657	99.9459	74.4598	42.7668	64.1329	116.48	196.057	12.8905	90.89	52	110	183	210	5	65	high
PC-5p-211974_15	CATTCTTGACTTATTCTC	up	1.87347	0.905711	0.708012	1.55601	2.91513	0	8.7454	0	4.66803	0	0	0	15	0	5	0	0	low
PC-5p-163646_20	TTAGGATTGACAGATTGAT	down	0.566895	-0.818848	0.712392	9.32205	5.28462	0	7.57935	8.27451	0	0	27.9662	0	13	13	0	0	20	middle
PC-5p-11113_562	TCCGGTGGTTCTGTATGGA	down	0.824954	-0.277614	0.714879	89.0434	73.4568	76.4868	96.7824	47.1011	123.236	18.0467	125.848	93	166	74	132	7	90	high
rno-miR-344a-3p_1ss21TC	TGATCTAGCCAAAGCCTGACCGT	down	0.546232	-0.872413	0.716341	2.33051	1.273	0	0	3.819	0	0	6.99154	0	0	6	0	0	5	low
PC-5p-3944_1136	TAGGACACCGCCGAACAC	down	0.806576	-0.310118	0.717026	92.4803	74.5924	74.4307	61.5093	87.8371	175.518	34.8043	67.1188	90.5	105.5	138	188	13.5	48	high
mmu-mir-5124a-p3_1ss6CA	GGGTCAAGTGACTAAGAGCA	down	0.917787	-0.123769	0.717104	35.3367	32.4316	24.2619	43.4355	29.5973	39.6782	25.781	40.5509	29.5	74.5	46.5	42.5	10	29	middle
PC-3p-79630_56	TGAGGATTGACAGATTGA	down	0.707247	-0.499714	0.719322	24.1104	17.052	20.561	13.4096	17.1855	56.95	0	15.3814	25	23	27	61	0	11	middle
PC-3p-86808_50	GGTGAACTGAAACATCTA	down	0.737168	-0.439934	0.719602	16.3206	12.031	10.6917	7.57935	17.822	14.0041	0	34.9577	13	13	28	15	0	25	middle
PC-5p-27797_233	TTTGAGAGGAGTTGACCCT	down	0.824118	-0.279077	0.730261	62.8024	51.7567	51.8136	37.8967	65.5596	116.701	28.3591	43.3475	63	65	103	125	11	31	high
PC-3p-64870_76	ATAGCGGAGGGTTAAACATG	down	0.830789	-0.267446	0.733155	12.8486	10.6745	0	18.6569	13.3665	13.0705	12.8905	12.5848	0	32	21	14	5	9	middle
mmu-mir-5119-p5_1ss6TA	TCATCACATCCTGGGGCTG	down	0.723545	-0.466845	0.73484	15.6326	11.3109	10.2805	5.83027	17.822	36.4106	0	10.4873	12.5	10	28	39	0	7.5	middle
mmu-mir-5119-p3_1ss6TA	TCATCACATCCTGGGGCTG	down	0.723545	-0.466845	0.73484	15.6326	11.3109	10.2805	5.83027	17.822	36.4106	0	10.4873	12.5	10	28	39	0	7.5	middle
PC-3p-139891_25	TAGGCTGGGTGTGGAAGCA	down	0.607293	-0.719535	0.738971	4.04563	2.45688	0	2.91513	4.45551	12.1369	0	0	0	5	7	13	0	0	middle
rno-miR-186-5p_R+1	CAAAGAATTCTCCTTTTGGGCTT	down	0.864164	-0.210624	0.739003	50.9724	44.0485	60.038	39.6458	32.4615	24.2738	82.4992	46.1441	73	68	51	26	32	33	middle
PC-3p-14823_440	CTGGGCCAATACTGACGCT	down	0.879495	-0.185252	0.748059	139.145	122.378	92.1131	145.174	129.846	222.198	72.1868	123.051	112	249	204	238	28	88	high
PC-3p-470196_7	CTAAGTGGAAAAGGATGTGGA	down	0.622961	-0.682786	0.748341	3.26272	2.03255	0	2.91513	3.1825	0	0	9.78815	0	5	5	0	0	7	low
rno-miR-191a-5p_R-1	CAACGGAATCCCAAAAGCAGCT	down	0.924284	-0.113592	0.753499	75.4607	69.7471	92.1131	55.3875	61.7406	50.4147	85.0773	90.89	112	95	97	54	33	65	middle
PC-5p-355514_9	GAAGCGAACGCGGTTAACT	down	0.606014	-0.722576	0.7565	2.80082	1.69734	0	0	5.09201	8.40245	0	0	0	0	8	9	0	0	low
PC-5p-106806_37	AGTACGAGAGGACCGGGAT	up	1.36141	0.4451	0.757696	12.4481	16.9469	23.8507	11.0775	15.9125	37.3442	0	0	29	19	25	40	0	0	middle
rno-miR-126a-5p	CATTATTACTTTTGGTACGCG	up	1.62367	0.69926	0.763141	1.55601	2.52645	0	7.57935	0	4.66803	0	0	0	13	0	5	0	0	low
PC-3p-13825_468	CGGCTGGATTACCTCCTT	down	0.765071	-0.386335	0.763234	145.747	111.507	102.805	103.779	127.937	335.164	0	102.076	125	178	201	359	0	73	high
PC-5p-122044_31	AGGCCCAGCCCCATGCTCTGC	up	1.18371	0.243312	0.763548	5.28623	6.25735	4.93463	8.7454	5.09201	7.46885	0	8.38985	6	15	8	8	0	6	low
mmu-mir-5124a-p5_1ss6CA	GGGTCAAGTGACTAAGAGC	up	1.18509	0.244998	0.769862	13.217	15.6633	11.5141	12.2436	23.2323	21.4729	0	18.178	14	21	36.5	23	0	13	middle
PC-5p-93032_45	ATTGAACCTAGACATTGA	down	0.669464	-0.578921	0.773806	10.8921	7.29185	4.11219	7.57935	10.184	32.6762	0	0	5	13	16	35	0	0	middle
PC-5p-159586_21	TGACGGGGGCTCACACAAG	down	0.800431	-0.321152	0.775897	7.30834	5.84982	0	9.91145	7.63801	12.1369	0	9.78815	0	17	12	13	0	7	middle
PC-5p-100449_40	GTGTAGAAGCTTCGGCGT	down	0.67226	-0.572909	0.776921	17.7385	11.9249	9.04682	6.99632	19.7315	53.2155	0	0	11	12	31	57	0	0	middle
PC-5p-77774_58	AATCCAACCTCCTCTACCA	down	0.797803	-0.325895	0.778434	11.0358	8.80437	9.86926	6.99632	9.54751	9.33606	0	23.7712	12	12	15	10	0	17	middle
PC-3p-212617_15	TGTAGAATAAGTGGGAGCT	up	1.56122	0.642677	0.779685	1.86721	2.91513	0	8.7454	0	5.60163	0	0	0	15	0	6	0	0	low
PC-3p-290399_11	ATTGGATTGGCTTCGAAAT	down	0.732728	-0.44865	0.780183	4.50893	3.30382	0	9.91145	0	6.53524	0	6.99154	0	17	0	7	0	5	low
PC-5p-190606_17	GGTAGGGTCAGCGACTGG	down	0.675081	-0.566866	0.782452	4.04563	2.73113	4.11219	4.08119	0	12.1369	0	0	5	7	0	13	0	0	middle
PC-5p-34615_178	GTGATTCTAGTAGCCTCT	up	1.18953	0.250387	0.783112	30.1712	35.8894	32.8975	24.4871	50.2836	59.7508	0	30.7628	40	42	79	64	0	22	middle
PC-5p-273998_11	TTGGTTATAATGAAGAATT	down	0.668868	-0.580207	0.783729	6.52544	4.36465	0	9.91145	3.1825	0	0	19.5763	0	17	5	0	0	14	middle
PC-3p-187870_17	GTGAAAAAACATAGGGGGT	down	0.679298	-0.557884	0.785371	3.73442	2.53678	4.11219	3.49816	0	11.2033	0	0	5	6	0	12	0	0	middle
PC-5p-75568_61	GAGCACTGTTTAGGCTAGG	down	0.780786	-0.357001	0.785387	9.48816	7.40822	6.57951	2.91513	12.73	21.4729	0	6.99154	8	5	20	23	0	5	middle
rno-miR-142-3p_R-1	TGTAGTGTTTCCTACTTTATGG	down	0.65521	-0.609971	0.78952	3.26272	2.13776	0	6.41329	0	0	0	9.78815	0	11	0	0	0	7	low
PC-3p-53603_99	GGGTCAGCGACTGGGGTGAA	down	0.897748	-0.155617	0.792056	45.1516	40.5348	27.9629	40.8119	52.8296	73.7549	30.9372	30.7628	34	70	83	79	12	22	middle
ssc-mir-1285-p3	ACATAGCGAGACCCCGTCTCTT	up	1.18116	0.24021	0.796826	54.2954	64.1319	55.9258	80.4577	56.0121	9.33606	118.593	34.9577	68	138	88	10	46	25	high
PC-3p-37865_159	TGCGTTTGAGGTTCTAAC	down	0.83064	-0.267705	0.797219	27.8379	23.1232	16.4488	19.8229	33.098	54.1491	0	29.3645	20	34	52	58	0	21	middle
mmu-miR-671-5p_R+1	AGGAAGCCCTGGAGGGGCTGGAGA	down	0.699416	-0.515777	0.798769	4.29683	3.00527	4.93463	4.08119	0	0	12.8905	0	6	7	0	0	5	0	middle
rno-miR-26b-5p_R+1	TTCAAGTAATTCAGGATAGGTT	up	1.18382	0.24345	0.798998	19.9922	23.6672	40.2995	12.2436	18.4585	6.53524	12.8905	40.5509	49	21	29	7	5	29	middle
rno-miR-192-5p	CTGACCTATGAATTGACAGCC	down	0.82164	-0.283421	0.805733	6.84224	5.62186	9.86926	6.99632	0	12.1369	0	8.38985	12	12	0	13	0	6	middle
PC-3p-103886_39	TACCGGTACTAATAGCTCG	down	0.80357	-0.315505	0.80715	13.3747	10.7475	0	9.32843	22.914	26.141	0	13.9831	0	16	36	28	0	10	middle
mmu-miR-5119_L+1_1ss20GT	TCATCTCATCCTGGGGCTGT	down	0.918281	-0.122993	0.808198	282.477	259.393	214.656	275.189	288.335	427.591	144.374	275.467	261	472	453	458	56	197	high
mmu-mir-5106-p5_1ss16CT	CTGTAGCTCAGTTGGTAGAGT	down	0.712065	-0.489919	0.808795	3.86715	2.75366	5.34585	2.91513	0	0	11.6014	0	6.5	5	0	0	4.5	0	middle
mmu-mir-5106-p3_1ss16CT	CTGTAGCTCAGTTGGTAGAGT	down	0.712065	-0.489919	0.808795	3.86715	2.75366	5.34585	2.91513	0	0	11.6014	0	6.5	5	0	0	4.5	0	middle
mmu-miR-5119_L-1_1ss5TG	ATCGCATCCTGGGGCTGG	up	1.11831	0.161314	0.81085	80.1769	89.6622	102.805	68.7972	97.3846	121.369	12.8905	106.271	125	118	153	130	5	76	high
PC-5p-143986_24	GCACCGGGTGCTAACGTC	down	0.729061	-0.455889	0.812117	5.60163	4.08393	4.93463	3.49816	3.819	16.8049	0	0	6	6	6	18	0	0	middle
PC-3p-341273_9	ATGGACTACTTTGGCTTT	down	0.725697	-0.46256	0.816158	2.80082	2.03255	0	2.91513	3.1825	8.40245	0	0	0	5	5	9	0	0	low
rno-miR-92a-3p_R+1	TATTGCACTTGTCCCGGCCTGT	up	1.15322	0.205663	0.819411	12.716	14.6643	19.7385	16.6163	7.63801	5.13483	6.44525	26.5678	24	28.5	12	5.5	2.5	19	middle
PC-3p-33369_187	TTCGAGTCACTCACGCCCCAC	down	0.954992	-0.0664388	0.819875	72.9965	69.7111	58.3931	77.5426	73.1976	55.0827	95.3897	68.5171	71	133	115	59	37	49	middle
PC-3p-19072_350	TCCGGTGTCAAGAGGGAA	down	0.888282	-0.17091	0.821633	58.393	51.8695	50.9912	46.0591	58.5581	76.5557	90.2335	8.38985	62	79	92	82	35	6	middle
mmu-miR-5124a_L-1_1ss5CA	GTCAAGTGACTAAGAGCAT	down	0.868559	-0.203305	0.825337	1936.7	1682.14	1646.11	1334.55	2065.76	3875.86	523.354	1410.89	2001.5	2289	3245.5	4151.5	203	1009	high
PC-5p-95059_44	AACTTGGTCATTTAGAGGA	up	1.18462	0.244428	0.826349	7.14924	8.46915	9.86926	4.08119	11.457	4.66803	0	16.7797	12	7	18	5	0	12	middle
PC-3p-116667_33	GTGGAGCAATTTTTATTTA	down	0.83126	-0.266628	0.828789	9.01925	7.49734	6.57951	0	15.9125	15.8713	0	11.1865	8	0	25	17	0	8	middle
PC-3p-173380_19	TGTGGGGTTCATTTTGTCA	down	0.837595	-0.255675	0.830347	4.66383	3.9064	0	4.08119	7.63801	5.60163	0	8.38985	0	7	12	6	0	6	low
pal-miR-9993a-3p_1ss1AG	GTCTCGGTGGGACCTCCA	down	0.82907	-0.270435	0.830455	8.55525	7.0929	6.16829	8.7454	6.36501	20.0725	0	5.59323	7.5	15	10	21.5	0	4	middle
PC-5p-5494_908	AGTTGCTGGGCGTAGACCC	up	1.08141	0.112918	0.831487	213.813	231.221	171.067	249.535	273.059	327.696	92.8116	220.933	208	428	429	351	36	158	high
PC-3p-2666_1510	CGGGTTCGACTCCCGGTGTGGGAAC	up	1.09978	0.137208	0.834191	733.077	806.219	843.822	893.78	681.056	202.592	1255.53	741.103	1026	1533	1070	217	487	530	high
PC-3p-157015_22	GCACTGGATGGGCTAGGGG	up	1.17828	0.236685	0.834218	4.97503	5.86199	7.40195	0	10.184	6.53524	0	8.38985	9	0	16	7	0	6	middle
PC-5p-137555_26	AGGAACACCAGTGGCGAAG	up	1.23761	0.307553	0.834532	6.53524	8.08806	9.04682	7.57935	7.63801	19.6057	0	0	11	13	12	21	0	0	middle
rno-miR-450b-5p_R+1	TTTTGCGATGTGTTCCTAATAT	down	0.89416	-0.161395	0.840201	27.932	24.9756	47.7014	15.4502	11.7753	14.4709	39.9605	29.3645	58	26.5	18.5	15.5	15.5	21	middle
rno-miR-450a-5p_1ss21GA	TTTTGCGATGTGTTCCTAATAT	down	0.89416	-0.161395	0.840201	27.932	24.9756	47.7014	15.4502	11.7753	14.4709	39.9605	29.3645	58	26.5	18.5	15.5	15.5	21	middle
PC-3p-99510_41	TTGGTGGATGCATGGGACC	up	1.23084	0.299649	0.840617	4.66803	5.74562	4.93463	4.66421	7.63801	14.0041	0	0	6	8	12	15	0	0	middle
PC-3p-28140_230	ATTTCGTCCCAGGCCACCA	down	0.889129	-0.169535	0.847644	44.9358	39.9537	34.5424	34.3986	50.9201	69.0868	0	65.7205	42	59	80	74	0	47	middle
mmu-mir-5119-p3_1ss5TA	CATCACATCCTGGGGCTG	up	1.21903	0.285733	0.848628	3.73442	4.55237	4.11219	3.49816	6.04676	11.2033	0	0	5	6	9.5	12	0	0	middle
rno-miR-532-5p	CATGCCTTGAGTGTAGGACTGT	down	0.777507	-0.363073	0.851048	3.26272	2.53678	4.11219	3.49816	0	0	0	9.78815	5	6	0	0	0	7	low
PC-5p-169037_20	GTGCGTTCTTGATGGTCCT	down	0.782521	-0.353799	0.854617	3.72882	2.91788	4.93463	0	3.819	0	0	11.1865	6	0	6	0	0	8	middle
PC-5p-293947_10	CTGTCTGAGCTGGGTGGGG	down	0.757518	-0.400648	0.856807	2.80082	2.12167	0	0	6.36501	8.40245	0	0	0	0	10	9	0	0	low
PC-5p-49369_111	GTGCGGCTGGATACCTCCTT	down	0.875428	-0.191939	0.857612	29.239	25.5966	29.6078	33.8155	13.3665	59.7508	0	27.9662	36	58	21	64	0	20	middle
PC-3p-14083_460	CTGGCAGGCTAGAGTATGG	down	0.937238	-0.0935127	0.85894	162.148	151.971	125.833	141.675	188.404	238.069	72.1868	176.187	153	243	296	255	28	126	high
rno-miR-146b-5p	TGAGAACTGAATTCCATAGGCTGT	down	0.787668	-0.344341	0.859616	9.78815	7.70981	16.4488	3.49816	3.1825	0	0	29.3645	20	6	5	0	0	21	middle
rno-miR-99a-5p	AACCCGTAGATCCGATCTTGTG	up	1.12002	0.163527	0.861815	15.2665	17.0988	35.3649	10.203	5.72851	13.0705	18.0467	14.6822	43	17.5	9	14	7	10.5	middle
PC-5p-205122_15	ACGGAGAAGGTTAGCTCA	down	0.805942	-0.311252	0.873469	5.91284	4.7654	4.11219	0	10.184	17.7385	0	0	5	0	16	19	0	0	middle
PC-3p-101870_40	AGTGGAAGTGGTCTGGAAC	down	0.871496	-0.198434	0.873666	15.7108	13.6919	12.3366	12.8266	15.9125	37.3442	0	9.78815	15	22	25	40	0	7	middle
PC-5p-161632_21	TTTTCTGGCAGGTGTGTGGA	down	0.815157	-0.29485	0.87644	3.11202	2.53678	4.11219	3.49816	0	9.33606	0	0	5	6	0	10	0	0	low
PC-3p-185871_17	AACCCTGGGAAGAGTTCT	down	0.831926	-0.265472	0.884472	6.53524	5.43684	9.04682	4.08119	3.1825	19.6057	0	0	11	7	5	21	0	0	middle
PC-5p-27616_235	GAGAACCTGCACACAGGTGCTG	up	1.13531	0.18309	0.887457	33.2552	37.755	18.0936	51.8894	43.2821	13.0705	0	86.6951	22	89	68	14	0	62	middle
PC-3p-148883_23	GTGTGTGCTTGATTTTGA	down	0.828342	-0.271701	0.887654	3.73442	3.09338	0	2.91513	6.36501	11.2033	0	0	0	5	10	12	0	0	middle
hsa-mir-7703-p5_1ss3GA	GGAGAGGTGGATGAGTGG	down	0.846202	-0.240926	0.897299	3.11202	2.6334	0	4.08119	3.819	9.33606	0	0	0	7	6	10	0	0	low
PC-3p-15446_424	CTTGAGAGAACTCGGGAG	up	1.07957	0.110458	0.903344	57.6477	62.2347	41.9444	59.4687	85.2911	119.502	12.8905	40.5509	51	102	134	128	5	29	high
PC-3p-17485_379	TCATGACTGGGGTGAAGT	up	1.04	0.0565873	0.904365	100.576	104.599	69.0848	100.864	143.849	145.643	72.1868	83.8985	84	173	226	156	28	60	high
mmu-miR-3968_L-3_1ss14AT	ATCCCACTCCTGACACCA	down	0.834522	-0.260978	0.905218	1.39831	1.16692	0	0	3.50075	0	0	4.19492	0	0	5.5	0	0	3	low
PC-3p-139336_26	ATAGGTGGTAGACTTTGAA	down	0.867425	-0.205189	0.90677	5.1562	4.47262	4.93463	4.66421	3.819	0	15.4686	0	6	8	6	0	6	0	middle
PC-5p-165185_20	CCGCGGGCTGGCTGGCAG	down	0.839097	-0.253091	0.908017	4.04563	3.39467	0	0	10.184	12.1369	0	0	0	0	16	13	0	0	middle
PC-3p-81654_54	TCCTGGCAAGGCCCACCA	down	0.90715	-0.140587	0.909948	9.33186	8.46539	0	14.5757	10.8205	19.6057	0	8.38985	0	25	17	21	0	6	middle
mmu-miR-5106_R-5_1ss1AG	GGGTCTGTAGCTCAGTTG	down	0.919298	-0.121395	0.91078	43.5487	40.0342	30.4302	28.5683	61.1041	91.4934	0	39.1526	37	49	96	98	0	28	middle
PC-3p-45758_123	GATTCCTTCCCAGGCCACCA	up	1.114	0.155753	0.915676	15.401	17.1567	4.11219	11.0775	36.2805	39.2114	0	6.99154	5	19	57	42	0	5	middle
rno-miR-222-5p_R+2	GGCTCAGTAGCCAGTGTAGATCC	down	0.910015	-0.136038	0.921951	11.3442	10.3234	6.57951	11.6605	12.73	4.66803	0	29.3645	8	20	20	5	0	21	middle
PC-3p-3330_1277	GAGCTGCAGTGGACTACAT	down	0.950314	-0.0735237	0.924761	192.67	183.097	192.451	176.074	180.766	349.169	38.6715	190.17	234	302	284	374	15	136	high
PC-3p-36046_169	CTCTGGTGCTCTATGCTTTA	down	0.95671	-0.0638467	0.924879	26.6299	25.4771	32.8975	18.0738	25.46	46.6803	20.6248	12.5848	40	31	40	50	8	9	middle
PC-3p-104150_38	AGTCCTTCTTCCCCTGCCA	down	0.929539	-0.105412	0.925185	5.28623	4.91376	0	5.83027	8.91101	7.46885	0	8.38985	0	10	14	8	0	6	low
PC-5p-118359_32	AAGGATTGGCTCTGAGGGT	up	1.07263	0.101159	0.930017	5.75233	6.17015	11.5141	6.99632	0	7.46885	0	9.78815	14	12	0	8	0	7	middle
rno-miR-652-3p_R+1	AATGGCGCCACTAGGGTTGTGA	down	0.880927	-0.182906	0.933165	1.55601	1.37073	4.11219	0	0	4.66803	0	0	5	0	0	5	0	0	low
PC-5p-46694_120	GCCACACTGTCTCCTCCCG	up	1.05707	0.0800743	0.934963	15.5531	16.4407	13.159	15.1587	21.0045	32.6762	0	13.9831	16	26	33	35	0	10	middle
PC-5p-51978_103	CCAAACTATGGCAAACTCC	down	0.947881	-0.0772225	0.935314	14.7688	13.999	11.5141	21.572	8.91101	17.7385	0	26.5678	14	37	14	19	0	19	middle
PC-3p-344_13914	ACTCCTATCTCCGGCACCA	up	1.03501	0.0496434	0.936926	4746.16	4912.32	4322.74	4860.11	5554.11	7617.29	1317.41	5303.78	5256	8336	8726	8159	511	3793	high
PC-5p-112148_35	GGAACTGCAGTCTCAAGAT	down	0.937981	-0.0923698	0.938121	5.59603	5.24897	0	8.7454	7.00151	5.60163	0	11.1865	0	15	11	6	0	8	middle
rno-miR-148b-3p	TCAGTGCATCACAGAACTTTGT	down	0.959769	-0.0592406	0.944145	16.7387	16.0653	4.93463	27.9853	15.276	5.60163	18.0467	26.5678	6	48	24	6	7	19	middle
rno-miR-25-5p_R+1	AGGCGGAGACACGGGCAATTGCT	up	1.11098	0.151836	0.944415	4.19492	4.66049	13.9815	0	0	0	0	12.5848	17	0	0	0	0	9	middle
PC-5p-270118_11	TGAAATATATCCTGAAACC	down	0.925941	-0.111008	0.948391	4.19772	3.88684	0	11.6605	0	5.60163	0	6.99154	0	20	0	6	0	5	middle
rno-miR-124-3p_R-1	TAAGGCACGCGGTGAATGC	up	1.09231	0.127383	0.95331	1.08757	1.18797	3.5639	0	0	0	0	3.26272	4.33333	0	0	0	0	2.33333	low
mmu-mir-5119-p5_1ss1GC	CTCATCTCATCCTGGGGCT	up	1.02505	0.0356953	0.95459	47.9637	49.1652	39.8883	55.096	52.5113	80.2901	16.7576	46.8433	48.5	94.5	82.5	86	6.5	33.5	middle
mmu-mir-5119-p3_1ss1GC	CTCATCTCATCCTGGGGCT	up	1.02505	0.0356953	0.95459	47.9637	49.1652	39.8883	55.096	52.5113	80.2901	16.7576	46.8433	48.5	94.5	82.5	86	6.5	33.5	middle
PC-5p-5289_929	TTCAGTTGCTGGGCGTAGA	up	1.01918	0.0274146	0.958615	214.056	218.162	202.32	233.211	218.956	337.032	95.3897	209.746	246	400	344	361	37	150	high
PC-3p-175726_19	TTGTTTTACTTATTCCATTA	down	0.941637	-0.0867565	0.961385	2.79662	2.6334	0	4.08119	3.819	0	0	8.38985	0	7	6	0	0	6	low
rno-miR-126a-3p_R-1	TCGTACCGTGAGTAATAATGC	up	1.02487	0.0354474	0.971209	19.546	20.0322	12.3366	41.3949	6.36501	7.46885	23.2029	27.9662	15	71	10	8	9	20	middle
PC-3p-222823_14	GTAGGTAATCGTCAGGAA	down	0.966044	-0.0498397	0.977823	2.80082	2.70571	4.93463	0	3.1825	8.40245	0	0	6	0	5	9	0	0	low
rno-miR-122-5p	TGGAGTGTGACAATGGTGTTTG	up	1.04082	0.0577141	0.978797	1.86721	1.94342	0	5.83027	0	5.60163	0	0	0	10	0	6	0	0	low
bta-miR-2285k_R+1	AAAACCGGAATGAACTTTTTGG	down	0.973197	-0.039197	0.983075	4.29683	4.18166	9.04682	3.49816	0	0	12.8905	0	11	6	0	0	5	0	middle
PC-3p-31496_200	AGCACTGTCATGGTTGGGG	up	1.01274	0.0182692	0.984823	38.2582	38.7458	29.6078	54.8045	31.825	75.6221	0	39.1526	36	94	50	81	0	28	middle
PC-3p-54768_96	GGAGACTGGAATTCCTGGT	down	0.9924	-0.0110059	0.991004	23.6401	23.4605	26.318	19.2399	24.8235	48.5475	0	22.3729	32	33	39	52	0	16	middle
PC-3p-100776_40	CAGAGACCAGTGAGAAGC	down	0.999248	-0.00108541	0.994597	29.5108	29.4887	29.6078	24.4871	34.371	30.809	28.3591	29.3645	36	42	54	33	11	21	middle
rno-miR-30c-5p_R+1	TGTAAACATCCTACACTCTCAGCT	down	0.997262	-0.0039557	0.996611	14.9237	14.8828	19.3273	8.45389	16.8673	16.8049	0	27.9662	23.5	14.5	26.5	18	0	20	middle
PC-3p-70211_68	AACCGCTGAAGGCATCTAA	down	0.998636	-0.00196985	0.999038	23.6513	23.6191	23.0283	19.8229	28.006	70.954	0	0	28	34	44	76	0	0	middle
