# Supplementary material for: BMSC-derived exosomal miR-27a-3p and miR-196b-5p regulate bone remodeling in ovariectomized rats
Source: PeerJ. 2022 Sep 22;10:e13744. doi: 10.7717/peerj.13744 (PMC9509671; doi:10.7717/peerj.13744)
Supplement: Table S3 [file peerj-10-13744-s003.xlsx]

## Sheet: Target_predict_annotation
Table S3. Predicted target genes of differentially expressed miRNAs
miRNA ID	Gene ID	Gene Annoation	TargetScan_score	miranda_Energy
mmu-miR-5124a_L+1_1ss6CA	Ppa1	pyrophosphatase (inorganic) 1 [Source:RGD Symbol;Acc:1589773]	64	-14.37
mmu-miR-5124a_L+1_1ss6CA	Tmed2	transmembrane p24 trafficking protein 2 [Source:RGD Symbol;Acc:69243]	67	-16.96
mmu-miR-5124a_L+1_1ss6CA	RGD1562310	similar to hypothetical protein FLJ21415 [Source:RGD Symbol;Acc:1562310]	86	-17.34
mmu-miR-5124a_L+1_1ss6CA	Pknox1	PBX/knotted 1 homeobox 1 [Source:RGD Symbol;Acc:1305003]	75	-20.21
mmu-miR-5124a_L+1_1ss6CA	Col6a2	collagen type VI alpha 2 chain [Source:RGD Symbol;Acc:1305585]	89	-22.64
mmu-miR-5124a_L+1_1ss6CA	Ncf1	neutrophil cytosolic factor 1 [Source:RGD Symbol;Acc:61307]	95	-21.5
mmu-miR-5124a_L+1_1ss6CA	Ets2	ETS proto-oncogene 2, transcription factor [Source:RGD Symbol;Acc:1584977]	92	-29.36
mmu-miR-5124a_L+1_1ss6CA	Mrps35	mitochondrial ribosomal protein S35 [Source:RGD Symbol;Acc:1306720]	69	-22.74
mmu-miR-5124a_L+1_1ss6CA	Gnb1l	G protein subunit beta 1 like [Source:RGD Symbol;Acc:1594165]	77	-19.71
mmu-miR-5124a_L+1_1ss6CA	Tprg1	tumor protein p63 regulated 1 [Source:RGD Symbol;Acc:1306226]	52	-20.43
mmu-miR-5124a_L+1_1ss6CA	Atp6v1a	ATPase H+ transporting V1 subunit A [Source:RGD Symbol;Acc:1596464]	96	-14.12
mmu-miR-5124a_L+1_1ss6CA	Sidt1	SID1 transmembrane family, member 1 [Source:RGD Symbol;Acc:1559616]	58	-18.22
mmu-miR-5124a_L+1_1ss6CA	Klf3	Kruppel like factor 3 [Source:RGD Symbol;Acc:1593290]	83	-13.97
mmu-miR-5124a_L+1_1ss6CA	LOC498368	similar to RIKEN cDNA 0610040J01 [Source:RGD Symbol;Acc:1561612]	81	-19.37
mmu-miR-5124a_L+1_1ss6CA	Hsd17b11	hydroxysteroid (17-beta) dehydrogenase 11 [Source:RGD Symbol;Acc:1303235]	53	-12.89
mmu-miR-5124a_L+1_1ss6CA	LOC103689943	meiosis arrest female protein 1-like [Source:RGD Symbol;Acc:9219913]	82	-17.78
mmu-miR-5124a_L+1_1ss6CA	Galnt10	polypeptide N-acetylgalactosaminyltransferase 10 [Source:RGD Symbol;Acc:69409]	78	-21.51
mmu-miR-5124a_L+1_1ss6CA	Dexi	Dexi homolog [Source:RGD Symbol;Acc:1564938]	50	-12.84
mmu-miR-5124a_L+1_1ss6CA	Vom2r26	vomeronasal 2 receptor, 26 [Source:RGD Symbol;Acc:1304946]	73	-18.86
mmu-miR-5124a_L+1_1ss6CA	Prpsap2	phosphoribosyl pyrophosphate synthetase-associated protein 2 [Source:RGD Symbol;Acc:620207]	74	-21.64
mmu-miR-5124a_L+1_1ss6CA	Epgn	epithelial mitogen [Source:NCBI gene;Acc:289515]	98	-13.04
mmu-miR-5124a_L+1_1ss6CA	Pigl	phosphatidylinositol glycan anchor biosynthesis, class L [Source:RGD Symbol;Acc:620437]	76	-15.89
mmu-miR-5124a_L+1_1ss6CA	Mat2b	methionine adenosyltransferase 2B [Source:RGD Symbol;Acc:1593534]	63	-17.88
mmu-miR-5124a_L+1_1ss6CA	Tapt1	transmembrane anterior posterior transformation 1 [Source:RGD Symbol;Acc:1309656]	85	-14.41
mmu-miR-5124a_L+1_1ss6CA	Cacng5	calcium voltage-gated channel auxiliary subunit gamma 5 [Source:RGD Symbol;Acc:628805]	97	-20.85
mmu-miR-5124a_L+1_1ss6CA	Ro60	Ro60, Y RNA binding protein [Source:RGD Symbol;Acc:1305083]	86	-19.2
mmu-miR-5124a_L+1_1ss6CA	Fem1c	fem-1 homolog C [Source:RGD Symbol;Acc:1309322]	93	-31.46
mmu-miR-5124a_L+1_1ss6CA	Jpt1	Jupiter microtubule associated homolog 1 [Source:RGD Symbol;Acc:1359325]	90	-17.79
mmu-miR-5124a_L+1_1ss6CA	Atpaf2	ATP synthase mitochondrial F1 complex assembly factor 2 [Source:RGD Symbol;Acc:1305161]	90	-37.32
mmu-miR-5124a_L+1_1ss6CA	Angel2	angel homolog 2 [Source:RGD Symbol;Acc:1305056]	71	-19.23
mmu-miR-5124a_L+1_1ss6CA	Tph2	tryptophan hydroxylase 2 [Source:RGD Symbol;Acc:631332]	67	-23.96
mmu-miR-5124a_L+1_1ss6CA	Lgi2	leucine-rich repeat LGI family, member 2 [Source:RGD Symbol;Acc:1310391]	59	-16.69
mmu-miR-5124a_L+1_1ss6CA	Uck2	uridine-cytidine kinase 2 [Source:RGD Symbol;Acc:620742]	82	-20.59
mmu-miR-5124a_L+1_1ss6CA	Dusp1	dual specificity phosphatase 1 [Source:RGD Symbol;Acc:620897]	65	-12.6
mmu-miR-5124a_L+1_1ss6CA	LOC691189	hypothetical protein LOC691189 [Source:RGD Symbol;Acc:1587402]	84	-17.27
mmu-miR-5124a_L+1_1ss6CA	Nedd1	neural precursor cell expressed, developmentally down-regulated 1 [Source:RGD Symbol;Acc:1307750]	68	-16.96
mmu-miR-5124a_L+1_1ss6CA	RGD1308775	similar to RIKEN cDNA 4921536K21 [Source:RGD Symbol;Acc:1308775]	55	-41.33
mmu-miR-5124a_L+1_1ss6CA	Fam19a2	family with sequence similarity 19 member A2, C-C motif chemokine like [Source:RGD Symbol;Acc:1589429]	82	-15.27
mmu-miR-5124a_L+1_1ss6CA	Kcnv1	potassium voltage-gated channel modifier subfamily V member 1 [Source:RGD Symbol;Acc:621264]	99	-12.62
mmu-miR-5124a_L+1_1ss6CA	Cdk17	cyclin-dependent kinase 17 [Source:RGD Symbol;Acc:1565593]	83	-18.63
mmu-miR-5124a_L+1_1ss6CA	Glrx5	glutaredoxin 5 [Source:RGD Symbol;Acc:1308383]	57	-15.43
mmu-miR-5124a_L+1_1ss6CA	Ppm1h	protein phosphatase, Mg2+/Mn2+ dependent, 1H [Source:RGD Symbol;Acc:1309528]	72	-25.67
mmu-miR-5124a_L+1_1ss6CA	Sptssa	serine palmitoyltransferase, small subunit A [Source:RGD Symbol;Acc:1565821]	60	-15.75
mmu-miR-5124a_L+1_1ss6CA	Rabif	RAB interacting factor [Source:RGD Symbol;Acc:1359331]	95	-19.99
mmu-miR-5124a_L+1_1ss6CA	Fam117a	family with sequence similarity 117, member A [Source:RGD Symbol;Acc:1561062]	88	-17.15
mmu-miR-5124a_L+1_1ss6CA	Bdkrb1	bradykinin receptor B1 [Source:RGD Symbol;Acc:620401]	96	-15.8
mmu-miR-5124a_L+1_1ss6CA	Arel1	apoptosis resistant E3 ubiquitin protein ligase 1 [Source:RGD Symbol;Acc:1307597]	92	-16.68
mmu-miR-5124a_L+1_1ss6CA	Cdcp1	CUB domain containing protein 1 [Source:RGD Symbol;Acc:1305578]	77	-31.6
mmu-miR-5124a_L+1_1ss6CA	Nsf	N-ethylmaleimide sensitive factor, vesicle fusing ATPase [Source:RGD Symbol;Acc:621594]	68	-21.11
mmu-miR-5124a_L+1_1ss6CA	Cdkl1	cyclin dependent kinase like 1 [Source:RGD Symbol;Acc:1305080]	96	-15.23
mmu-miR-5124a_L+1_1ss6CA	Galnt16	polypeptide N-acetylgalactosaminyltransferase 16 [Source:RGD Symbol;Acc:1310202]	98	-18.04
mmu-miR-5124a_L+1_1ss6CA	Sec14l2	SEC14-like lipid binding 2 [Source:RGD Symbol;Acc:621779]	50	-17.01
mmu-miR-5124a_L+1_1ss6CA	Nudcd1	NudC domain containing 1 [Source:RGD Symbol;Acc:1310624]	98	-14.82
mmu-miR-5124a_L+1_1ss6CA	Rassf3	Ras association domain family member 3 [Source:RGD Symbol;Acc:1311450]	72	-14.38
mmu-miR-5124a_L+1_1ss6CA	Ap4s1	adaptor related protein complex 4 subunit sigma 1 [Source:RGD Symbol;Acc:1311990]	99	-16.26
mmu-miR-5124a_L+1_1ss6CA	Thg1l	tRNA-histidine guanylyltransferase 1-like [Source:RGD Symbol;Acc:1359513]	54	-16.71
mmu-miR-5124a_L+1_1ss6CA	Il1rn	interleukin 1 receptor antagonist [Source:RGD Symbol;Acc:621159]	99	-34.18
mmu-miR-5124a_L+1_1ss6CA	Angpt1	angiopoietin 1 [Source:RGD Symbol;Acc:628896]	96	-15.09
mmu-miR-5124a_L+1_1ss6CA	Gdap1	ganglioside-induced differentiation-associated-protein 1 [Source:RGD Symbol;Acc:1309005]	93	-20.72
mmu-miR-5124a_L+1_1ss6CA	Sostdc1	sclerostin domain containing 1 [Source:RGD Symbol;Acc:628877]	57	-14.85
mmu-miR-5124a_L+1_1ss6CA	Dctn2	dynactin subunit 2 [Source:RGD Symbol;Acc:1303182]	88	-14
mmu-miR-5124a_L+1_1ss6CA	Dsn1	DSN1 homolog, MIS12 kinetochore complex component [Source:RGD Symbol;Acc:1565179]	85	-24.16
mmu-miR-5124a_L+1_1ss6CA	Nectin1	nectin cell adhesion molecule 1 [Source:RGD Symbol;Acc:620791]	90	-21
mmu-miR-5124a_L+1_1ss6CA	Spc25	SPC25, NDC80 kinetochore complex component [Source:RGD Symbol;Acc:1307811]	91	-20.42
mmu-miR-5124a_L+1_1ss6CA	Lrrn1	leucine rich repeat neuronal 1 [Source:RGD Symbol;Acc:1564145]	52	-25.1
mmu-miR-5124a_L+1_1ss6CA	Tmem246	transmembrane protein 246 [Source:RGD Symbol;Acc:1307218]	75	-15.35
mmu-miR-5124a_L+1_1ss6CA	Mmp19	matrix metallopeptidase 19 [Source:RGD Symbol;Acc:1311376]	60	-21.14
mmu-miR-5124a_L+1_1ss6CA	Cd44	CD44 molecule (Indian blood group) [Source:RGD Symbol;Acc:2307]	79	-14.93
mmu-miR-5124a_L+1_1ss6CA	Synj2bp	synaptojanin 2 binding protein [Source:RGD Symbol;Acc:69400]	72	-36.95
mmu-miR-5124a_L+1_1ss6CA	Timm17a	translocase of inner mitochondrial membrane 17A [Source:RGD Symbol;Acc:3862]	87	-21.31
mmu-miR-5124a_L+1_1ss6CA	Kdelc2	KDEL motif containing 2 [Source:RGD Symbol;Acc:1562027]	93	-17.9
mmu-miR-5124a_L+1_1ss6CA	Pcnx1	pecanex 1 [Source:RGD Symbol;Acc:1306115]	84	-16.08
mmu-miR-5124a_L+1_1ss6CA	Ndufa12	NADH:ubiquinone oxidoreductase subunit A12 [Source:RGD Symbol;Acc:1311462]	76	-15.24
mmu-miR-5124a_L+1_1ss6CA	Inhbc	inhibin subunit beta C [Source:RGD Symbol;Acc:621194]	92	-14.82
mmu-miR-5124a_L+1_1ss6CA	Slc45a3	solute carrier family 45, member 3 [Source:RGD Symbol;Acc:1309764]	80	-12.91
mmu-miR-5124a_L+1_1ss6CA	Igsf1	immunoglobulin superfamily, member 1 [Source:RGD Symbol;Acc:631402]	83	-15.25
mmu-miR-5124a_L+1_1ss6CA	Supt4h1	SPT4 homolog, DSIF elongation factor subunit [Source:RGD Symbol;Acc:1306372]	70	-23
mmu-miR-5124a_L+1_1ss6CA	Ehf	ets homologous factor [Source:RGD Symbol;Acc:1310282]	61	-20.76
mmu-miR-5124a_L+1_1ss6CA	Elfn2	extracellular leucine-rich repeat and fibronectin type III domain containing 2 [Source:RGD Symbol;Acc:1559693]	93	-17.15
mmu-miR-5124a_L+1_1ss6CA	Rbbp9	RB binding protein 9, serine hydrolase [Source:RGD Symbol;Acc:3542]	60	-16.55
mmu-miR-5124a_L+1_1ss6CA	Apaf1	apoptotic peptidase activating factor 1 [Source:RGD Symbol;Acc:620575]	70	-16.4
mmu-miR-5124a_L+1_1ss6CA	Tcea1	transcription elongation factor A1 [Source:RGD Symbol;Acc:1309880]	76	-21.57
mmu-miR-5124a_L+1_1ss6CA	Arhgap11a	Rho GTPase activating protein 11A [Source:RGD Symbol;Acc:1309107]	79	-18.89
mmu-miR-5124a_L+1_1ss6CA	Stt3a	STT3A, catalytic subunit of the oligosaccharyltransferase complex [Source:RGD Symbol;Acc:1565793]	88	-15.38
mmu-miR-5124a_L+1_1ss6CA	Plpp3	phospholipid phosphatase 3 [Source:RGD Symbol;Acc:620454]	79	-13.16
mmu-miR-5124a_L+1_1ss6CA	Mbip	MAP3K12 binding inhibitory protein 1 [Source:RGD Symbol;Acc:1306310]	99	-29.66
mmu-miR-5124a_L+1_1ss6CA	Nkiras1	NFKB inhibitor interacting Ras-like 1 [Source:RGD Symbol;Acc:1308560]	51	-15
mmu-miR-5124a_L+1_1ss6CA	Gjb6	gap junction protein, beta 6 [Source:RGD Symbol;Acc:621830]	66	-19.43
mmu-miR-5124a_L+1_1ss6CA	Tada3	transcriptional adaptor 3 [Source:RGD Symbol;Acc:1564009]	87	-18.41
mmu-miR-5124a_L+1_1ss6CA	Mtnr1b	melatonin receptor 1B [Source:RGD Symbol;Acc:620798]	54	-13.86
mmu-miR-5124a_L+1_1ss6CA	Fbxo46	F-box protein 46 [Source:RGD Symbol;Acc:1308393]	50	-13.6
mmu-miR-5124a_L+1_1ss6CA	Rab6b	RAB6B, member RAS oncogene family [Source:RGD Symbol;Acc:1309958]	57	-63.4
mmu-miR-5124a_L+1_1ss6CA	Rab19	RAB19, member RAS oncogene family [Source:RGD Symbol;Acc:1565263]	57	-15.96
mmu-miR-5124a_L+1_1ss6CA	Epha2	Eph receptor A2 [Source:RGD Symbol;Acc:1307204]	96	-16.26
mmu-miR-5124a_L+1_1ss6CA	Erc1	ELKS/RAB6-interacting/CAST family member 1 [Source:RGD Symbol;Acc:628733]	99	-21.58
mmu-miR-5124a_L+1_1ss6CA	Prkar2b	protein kinase cAMP-dependent type 2 regulatory subunit beta [Source:RGD Symbol;Acc:3394]	80	-14.72
mmu-miR-5124a_L+1_1ss6CA	Spata2	spermatogenesis associated 2 [Source:RGD Symbol;Acc:620754]	90	-16.5
mmu-miR-5124a_L+1_1ss6CA	Asb4	ankyrin repeat and SOCS box-containing 4 [Source:RGD Symbol;Acc:1563114]	91	-14.79
mmu-miR-5124a_L+1_1ss6CA	Tns3	tensin 3 [Source:RGD Symbol;Acc:1564174]	73	-13.36
mmu-miR-5124a_L+1_1ss6CA	Zbtb48	zinc finger and BTB domain containing 48 [Source:RGD Symbol;Acc:1311581]	99	-14.58
mmu-miR-5124a_L+1_1ss6CA	Nos3	nitric oxide synthase 3 [Source:RGD Symbol;Acc:3186]	93	-20.71
mmu-miR-5124a_L+1_1ss6CA	Htr2a	5-hydroxytryptamine receptor 2A [Source:RGD Symbol;Acc:61800]	78	-16.24
mmu-miR-5124a_L+1_1ss6CA	Slc46a1	solute carrier family 46 member 1 [Source:RGD Symbol;Acc:1309472]	87	-17.67
mmu-miR-5124a_L+1_1ss6CA	Api5	apoptosis inhibitor 5 [Source:RGD Symbol;Acc:1309772]	81	-34.77
mmu-miR-5124a_L+1_1ss6CA	Ccdc32	coiled-coil domain containing 32 [Source:RGD Symbol;Acc:1307516]	60	-18.22
mmu-miR-5124a_L+1_1ss6CA	Bik	BCL2-interacting killer [Source:RGD Symbol;Acc:621547]	51	-20.72
mmu-miR-5124a_L+1_1ss6CA	Dbndd1	dysbindin domain containing 1 [Source:RGD Symbol;Acc:1310008]	61	-14.04
mmu-miR-5124a_L+1_1ss6CA	Pcm1	pericentriolar material 1 [Source:RGD Symbol;Acc:620901]	92	-20.08
mmu-miR-5124a_L+1_1ss6CA	Ppif	peptidylprolyl isomerase F [Source:RGD Symbol;Acc:628670]	85	-19.09
mmu-miR-5124a_L+1_1ss6CA	Mep1a	meprin A subunit alpha [Source:RGD Symbol;Acc:3080]	76	-16.34
mmu-miR-5124a_L+1_1ss6CA	Wdhd1	WD repeat and HMG-box DNA binding protein 1 [Source:RGD Symbol;Acc:1310200]	85	-25.36
mmu-miR-5124a_L+1_1ss6CA	Tpd52	tumor protein D52 [Source:RGD Symbol;Acc:1306767]	79	-13.66
mmu-miR-5124a_L+1_1ss6CA	Tdh	L-threonine dehydrogenase [Source:RGD Symbol;Acc:1310214]	98	-18.31
mmu-miR-5124a_L+1_1ss6CA	Mtmr9	myotubularin related protein 9 [Source:RGD Symbol;Acc:628840]	57	-17.02
mmu-miR-5124a_L+1_1ss6CA	Isg20l2	interferon stimulated exonuclease gene 20-like 2 [Source:RGD Symbol;Acc:1359413]	92	-15.75
mmu-miR-5124a_L+1_1ss6CA	Ccdc22	coiled-coil domain containing 22 [Source:RGD Symbol;Acc:1560910]	89	-16.21
mmu-miR-5124a_L+1_1ss6CA	Ccdc117	coiled-coil domain containing 117 [Source:RGD Symbol;Acc:1561762]	61	-17.36
mmu-miR-5124a_L+1_1ss6CA	Tnfrsf21	TNF receptor superfamily member 21 [Source:RGD Symbol;Acc:1307308]	91	-32.83
mmu-miR-5124a_L+1_1ss6CA	Cd79b	CD79b molecule [Source:RGD Symbol;Acc:620012]	70	-16.9
mmu-miR-5124a_L+1_1ss6CA	Cygb	cytoglobin [Source:RGD Symbol;Acc:69415]	54	-15.09
mmu-miR-5124a_L+1_1ss6CA	Adcyap1r1	ADCYAP receptor type 1 [Source:RGD Symbol;Acc:2038]	69	-39.98
mmu-miR-5124a_L+1_1ss6CA	Tmem82	transmembrane protein 82 [Source:RGD Symbol;Acc:1566169]	93	-13.64
mmu-miR-5124a_L+1_1ss6CA	Znf740	zinc finger protein 740 [Source:RGD Symbol;Acc:1589052]	71	-16.14
mmu-miR-5124a_L+1_1ss6CA	Dusp4	dual specificity phosphatase 4 [Source:RGD Symbol;Acc:620625]	94	-15.39
mmu-miR-5124a_L+1_1ss6CA	Alkbh1	alkB homolog 1, histone H2A dioxygenase [Source:RGD Symbol;Acc:1308327]	77	-15.45
mmu-miR-5124a_L+1_1ss6CA	Slc36a2	solute carrier family 36 member 2 [Source:RGD Symbol;Acc:620492]	81	-19.39
mmu-miR-5124a_L+1_1ss6CA	Car7	carbonic anhydrase 7 [Source:RGD Symbol;Acc:1306842]	89	-19.77
mmu-miR-5124a_L+1_1ss6CA	Pkia	cAMP-dependent protein kinase inhibitor alpha [Source:RGD Symbol;Acc:621021]	86	-18.63
mmu-miR-5124a_L+1_1ss6CA	Plppr2	phospholipid phosphatase related 2 [Source:RGD Symbol;Acc:1597171]	53	-14.74
mmu-miR-5124a_L+1_1ss6CA	Rprd1b	regulation of nuclear pre-mRNA domain containing 1B [Source:RGD Symbol;Acc:1304782]	69	-15.03
mmu-miR-5124a_L+1_1ss6CA	Rgl3	ral guanine nucleotide dissociation stimulator-like 3 [Source:RGD Symbol;Acc:1309756]	50	-95.25
mmu-miR-5124a_L+1_1ss6CA	Mier3	MIER family member 3 [Source:RGD Symbol;Acc:1311241]	61	-18.05
mmu-miR-5124a_L+1_1ss6CA	Metap1	methionyl aminopeptidase 1 [Source:RGD Symbol;Acc:1305545]	76	-21.98
mmu-miR-5124a_L+1_1ss6CA	Ttc33	tetratricopeptide repeat domain 33 [Source:RGD Symbol;Acc:1564042]	82	-16.05
mmu-miR-5124a_L+1_1ss6CA	Bet1l	Bet1 golgi vesicular membrane trafficking protein-like [Source:RGD Symbol;Acc:71051]	79	-19.32
mmu-miR-5124a_L+1_1ss6CA	Nceh1	neutral cholesterol ester hydrolase 1 [Source:RGD Symbol;Acc:1311104]	74	-19.35
mmu-miR-5124a_L+1_1ss6CA	Ngrn	neugrin, neurite outgrowth associated [Source:RGD Symbol;Acc:1583734]	83	-16.31
mmu-miR-5124a_L+1_1ss6CA	Fgf1	fibroblast growth factor 1 [Source:RGD Symbol;Acc:2605]	91	-15.84
mmu-miR-5124a_L+1_1ss6CA	Gfod1	glucose-fructose oxidoreductase domain containing 1 [Source:RGD Symbol;Acc:1311507]	73	-15.95
mmu-miR-5124a_L+1_1ss6CA	Klhl13	kelch-like family member 13 [Source:RGD Symbol;Acc:1559646]	99	-19.53
mmu-miR-5124a_L+1_1ss6CA	Snapin	SNAP-associated protein [Source:RGD Symbol;Acc:1560377]	97	-13.73
mmu-miR-5124a_L+1_1ss6CA	Jade1	jade family PHD finger 1 [Source:RGD Symbol;Acc:1306920]	56	-24.86
mmu-miR-5124a_L+1_1ss6CA	Mrgprx3	MAS related GPR family member X3 [Source:RGD Symbol;Acc:632282]	90	-21.66
mmu-miR-5124a_L+1_1ss6CA	Ap1m1	adaptor related protein complex 1 subunit mu 1 [Source:RGD Symbol;Acc:1307653]	68	-14.55
mmu-miR-5124a_L+1_1ss6CA	S1pr3	sphingosine-1-phosphate receptor 3 [Source:RGD Symbol;Acc:1583843]	82	-23.75
mmu-miR-5124a_L+1_1ss6CA	Scara5	scavenger receptor class A, member 5 [Source:RGD Symbol;Acc:1306539]	56	-17.28
mmu-miR-5124a_L+1_1ss6CA	Abhd13	abhydrolase domain containing 13 [Source:RGD Symbol;Acc:1308317]	76	-13.97
mmu-miR-5124a_L+1_1ss6CA	Pmfbp1	polyamine modulated factor 1 binding protein 1 [Source:RGD Symbol;Acc:621677]	72	-16.14
mmu-miR-5124a_L+1_1ss6CA	LOC691807	hypothetical protein LOC691807 [Source:RGD Symbol;Acc:1594660]	56	-17.73
mmu-miR-5124a_L+1_1ss6CA	Fbxo30	F-box protein 30 [Source:RGD Symbol;Acc:1359367]	99	-12.56
mmu-miR-5124a_L+1_1ss6CA	Tcf7l1	transcription factor 7 like 1 [Source:RGD Symbol;Acc:1311671]	50	-17.07
mmu-miR-5124a_L+1_1ss6CA	Srfbp1	serum response factor binding protein 1 [Source:RGD Symbol;Acc:1359398]	50	-19.41
mmu-miR-5124a_L+1_1ss6CA	Fgf11	fibroblast growth factor 11 [Source:RGD Symbol;Acc:620162]	66	-15.69
mmu-miR-5124a_L+1_1ss6CA	Mak	male germ cell-associated kinase [Source:RGD Symbol;Acc:3036]	87	-20
mmu-miR-5124a_L+1_1ss6CA	Slc32a1	solute carrier family 32 member 1 [Source:RGD Symbol;Acc:621402]	63	-20.5
mmu-miR-5124a_L+1_1ss6CA	Gem	GTP binding protein overexpressed in skeletal muscle [Source:RGD Symbol;Acc:1307386]	65	-14.64
mmu-miR-5124a_L+1_1ss6CA	Mal	mal, T-cell differentiation protein [Source:RGD Symbol;Acc:3037]	67	-31.55
mmu-miR-5124a_L+1_1ss6CA	LOC100125364	hypothetical protein LOC100125364 [Source:RGD Symbol;Acc:1642424]	84	-18.05
mmu-miR-5124a_L+1_1ss6CA	LOC108348083	delta-1-pyrroline-5-carboxylate synthase [Source:RGD Symbol;Acc:11512751]	84	-28.04
mmu-miR-5124a_L+1_1ss6CA	Ptgfrn	prostaglandin F2 receptor inhibitor [Source:RGD Symbol;Acc:3437]	78	-20.14
mmu-miR-5124a_L+1_1ss6CA	Wnt5a	Wnt family member 5A [Source:RGD Symbol;Acc:69250]	69	-55.42
mmu-miR-5124a_L+1_1ss6CA	Efhd1	EF-hand domain family, member D1 [Source:RGD Symbol;Acc:1559565]	97	-14.41
mmu-miR-5124a_L+1_1ss6CA	Endog	endonuclease G [Source:RGD Symbol;Acc:1310763]	97	-12.74
mmu-miR-5124a_L+1_1ss6CA	Coq9	coenzyme Q9 [Source:RGD Symbol;Acc:1586040]	82	-20.82
mmu-miR-5124a_L+1_1ss6CA	Cramp1	cramped chromatin regulator homolog 1 [Source:RGD Symbol;Acc:1311948]	77	-14.94
mmu-miR-5124a_L+1_1ss6CA	Eef1e1	eukaryotic translation elongation factor 1 epsilon 1 [Source:RGD Symbol;Acc:1311056]	96	-18.67
mmu-miR-5124a_L+1_1ss6CA	Enc1	ectodermal-neural cortex 1 [Source:RGD Symbol;Acc:1303152]	94	-18.22
mmu-miR-5124a_L+1_1ss6CA	Vps13d	vacuolar protein sorting 13 homolog D [Source:RGD Symbol;Acc:1308403]	59	-17.7
mmu-miR-5124a_L+1_1ss6CA	Mcm2	minichromosome maintenance complex component 2 [Source:RGD Symbol;Acc:1305577]	92	-16.66
mmu-miR-5124a_L+1_1ss6CA	Mc5r	melanocortin 5 receptor [Source:RGD Symbol;Acc:3058]	56	-16.18
mmu-miR-5124a_L+1_1ss6CA	Plekhg4	pleckstrin homology and RhoGEF domain containing G4 [Source:RGD Symbol;Acc:1310790]	88	-26.17
mmu-miR-5124a_L+1_1ss6CA	Wdr37	WD repeat domain 37 [Source:RGD Symbol;Acc:1306189]	72	-37.62
mmu-miR-5124a_L+1_1ss6CA	Pifo	primary cilia formation [Source:RGD Symbol;Acc:1586282]	95	-14.98
mmu-miR-5124a_L+1_1ss6CA	Trim6	tripartite motif containing 6 [Source:RGD Symbol;Acc:1310896]	71	-18.3
mmu-miR-5124a_L+1_1ss6CA	Clptm1l	CLPTM1-like [Source:RGD Symbol;Acc:1307896]	95	-18.85
mmu-miR-5124a_L+1_1ss6CA	Exoc3l2	exocyst complex component 3-like 2 [Source:RGD Symbol;Acc:1592539]	52	-32.93
mmu-miR-5124a_L+1_1ss6CA	Abt1	activator of basal transcription 1 [Source:RGD Symbol;Acc:1310785]	58	-18.47
mmu-miR-5124a_L+1_1ss6CA	Gins2	GINS complex subunit 2 [Source:RGD Symbol;Acc:1311055]	70	-15.85
mmu-miR-5124a_L+1_1ss6CA	Polr3k	RNA polymerase III subunit K [Source:RGD Symbol;Acc:1587294]	59	-14.73
mmu-miR-5124a_L+1_1ss6CA	Sfrp1	secreted frizzled-related protein 1 [Source:RGD Symbol;Acc:621074]	71	-15.58
mmu-miR-5124a_L+1_1ss6CA	Dnajb13	DnaJ heat shock protein family (Hsp40) member B13 [Source:RGD Symbol;Acc:1359131]	58	-13.15
mmu-miR-5124a_L+1_1ss6CA	Coa5	cytochrome C oxidase assembly factor 5 [Source:RGD Symbol;Acc:1565095]	51	-15.49
mmu-miR-5124a_L+1_1ss6CA	Ihh	Indian hedgehog signaling molecule [Source:RGD Symbol;Acc:620021]	93	-17.78
mmu-miR-5124a_L+1_1ss6CA	Syt5	synaptotagmin 5 [Source:RGD Symbol;Acc:3806]	51	-23.16
mmu-miR-5124a_L+1_1ss6CA	Apoa5	apolipoprotein A5 [Source:RGD Symbol;Acc:70903]	69	-15.67
mmu-miR-5124a_L+1_1ss6CA	Trim21	tripartite motif-containing 21 [Source:RGD Symbol;Acc:1305795]	53	-21.9
mmu-miR-5124a_L+1_1ss6CA	Zpr1	ZPR1 zinc finger [Source:RGD Symbol;Acc:1562173]	73	-15.42
mmu-miR-5124a_L+1_1ss6CA	Sec22b	SEC22 homolog B, vesicle trafficking protein [Source:RGD Symbol;Acc:1309988]	64	-19.29
mmu-miR-5124a_L+1_1ss6CA	Leng8	leukocyte receptor cluster member 8 [Source:RGD Symbol;Acc:1306180]	76	-27.48
mmu-miR-5124a_L+1_1ss6CA	Psmd5	proteasome 26S subunit, non-ATPase 5 [Source:RGD Symbol;Acc:1308434]	84	-13.6
mmu-miR-5124a_L+1_1ss6CA	Myrip	myosin VIIA and Rab interacting protein [Source:RGD Symbol;Acc:727731]	75	-35.75
mmu-miR-5124a_L+1_1ss6CA	AABR07021424.1	NA	96	-32.54
mmu-miR-5124a_L+1_1ss6CA	Notch2	notch 2 [Source:RGD Symbol;Acc:3188]	78	-33.38
mmu-miR-5124a_L+1_1ss6CA	Dag1	dystroglycan 1 [Source:RGD Symbol;Acc:621890]	76	-50.67
mmu-miR-5124a_L+1_1ss6CA	Msln	mesothelin [Source:RGD Symbol;Acc:69333]	92	-13.35
mmu-miR-5124a_L+1_1ss6CA	Morc2	MORC family CW-type zinc finger 2 [Source:RGD Symbol;Acc:1310842]	73	-17.75
mmu-miR-5124a_L+1_1ss6CA	Stat3	signal transducer and activator of transcription 3 [Source:RGD Symbol;Acc:3772]	52	-37.04
mmu-miR-5124a_L+1_1ss6CA	Mybphl	myosin binding protein H-like [Source:RGD Symbol;Acc:1310511]	80	-38.67
mmu-miR-5124a_L+1_1ss6CA	Borcs7	BLOC-1 related complex subunit 7 [Source:RGD Symbol;Acc:1311783]	65	-20.31
mmu-miR-5124a_L+1_1ss6CA	Sdf4	stromal cell derived factor 4 [Source:RGD Symbol;Acc:621521]	96	-14.57
mmu-miR-5124a_L+1_1ss6CA	Yif1a	Yip1 interacting factor homolog A, membrane trafficking protein [Source:RGD Symbol;Acc:628749]	67	-19.22
mmu-miR-5124a_L+1_1ss6CA	Wdr6	WD repeat domain 6 [Source:RGD Symbol;Acc:1307649]	74	-16.99
mmu-miR-5124a_L+1_1ss6CA	RGD1305347	similar to RIKEN cDNA 2610528J11 [Source:RGD Symbol;Acc:1305347]	88	-16.68
mmu-miR-5124a_L+1_1ss6CA	Scgb2a1	secretoglobin, family 2A, member 1 [Source:RGD Symbol;Acc:735031]	92	-21.52
mmu-miR-5124a_L+1_1ss6CA	Sdhaf2	succinate dehydrogenase complex assembly factor 2 [Source:RGD Symbol;Acc:1309216]	78	-20.48
mmu-miR-5124a_L+1_1ss6CA	Ppfia3	PTPRF interacting protein alpha 3 [Source:RGD Symbol;Acc:620054]	93	-20.43
mmu-miR-5124a_L+1_1ss6CA	G6pc3	glucose 6 phosphatase catalytic subunit 3 [Source:RGD Symbol;Acc:727875]	85	-12.93
mmu-miR-5124a_L+1_1ss6CA	Prune1	prune exopolyphosphatase 1 [Source:RGD Symbol;Acc:1359521]	51	-18.81
mmu-miR-5124a_L+1_1ss6CA	Otub1	OTU deubiquitinase, ubiquitin aldehyde binding 1 [Source:RGD Symbol;Acc:1311329]	91	-23.47
mmu-miR-5124a_L+1_1ss6CA	Naa40	N(alpha)-acetyltransferase 40, NatD catalytic subunit [Source:RGD Symbol;Acc:1565838]	86	-18.38
mmu-miR-5124a_L+1_1ss6CA	Fcgr1a	Fc fragment of IgG receptor Ia [Source:RGD Symbol;Acc:1309912]	81	-18.51
mmu-miR-5124a_L+1_1ss6CA	LOC100125362	hypothetical protein LOC100125362 [Source:RGD Symbol;Acc:1642426]	87	-33.65
mmu-miR-5124a_L+1_1ss6CA	Tmtc3	transmembrane and tetratricopeptide repeat containing 3 [Source:RGD Symbol;Acc:1306351]	70	-23.17
mmu-miR-5124a_L+1_1ss6CA	Rbbp4	RB binding protein 4, chromatin remodeling factor [Source:RGD Symbol;Acc:1593768]	62	-17.42
mmu-miR-5124a_L+1_1ss6CA	Tbc1d1	TBC1 domain family member 1 [Source:RGD Symbol;Acc:1304562]	74	-16.36
mmu-miR-5124a_L+1_1ss6CA	Tcl1a	T-cell leukemia/lymphoma 1A [Source:RGD Symbol;Acc:1594686]	94	-18.01
mmu-miR-5124a_L+1_1ss6CA	Slc15a3	solute carrier family 15 member 3 [Source:RGD Symbol;Acc:628663]	92	-15.32
mmu-miR-5124a_L+1_1ss6CA	Fmo9	flavin containing monooxygenase 9 [Source:RGD Symbol;Acc:1595083]	95	-18.52
mmu-miR-5124a_L+1_1ss6CA	Arap1	ArfGAP with RhoGAP domain, ankyrin repeat and PH domain 1 [Source:RGD Symbol;Acc:1310385]	60	-16.14
mmu-miR-5124a_L+1_1ss6CA	Scn4b	sodium voltage-gated channel beta subunit 4 [Source:RGD Symbol;Acc:631404]	66	-16.53
mmu-miR-5124a_L+1_1ss6CA	Tmem186	transmembrane protein 186 [Source:RGD Symbol;Acc:1561167]	70	-24.04
mmu-miR-5124a_L+1_1ss6CA	Ube2k	ubiquitin-conjugating enzyme E2K [Source:RGD Symbol;Acc:1311626]	63	-16.13
mmu-miR-5124a_L+1_1ss6CA	Rfx6	regulatory factor X, 6 [Source:RGD Symbol;Acc:1307491]	78	-19.56
mmu-miR-5124a_L+1_1ss6CA	Fam117b	family with sequence similarity 117, member B [Source:RGD Symbol;Acc:1307676]	80	-26.29
mmu-miR-5124a_L+1_1ss6CA	Trpt1	tRNA phosphotransferase 1 [Source:RGD Symbol;Acc:1310831]	66	-15.25
mmu-miR-5124a_L+1_1ss6CA	Scgb2a2	secretoglobin, family 2A, member 2 [Source:RGD Symbol;Acc:3424]	92	-21.52
mmu-miR-5124a_L+1_1ss6CA	Mcemp1	mast cell-expressed membrane protein 1 [Source:RGD Symbol;Acc:1565374]	98	-34.64
mmu-miR-5124a_L+1_1ss6CA	Usp48	ubiquitin specific peptidase 48 [Source:RGD Symbol;Acc:735213]	81	-13.89
mmu-miR-5124a_L+1_1ss6CA	Fitm2	fat storage-inducing transmembrane protein 2 [Source:RGD Symbol;Acc:1307696]	62	-23.77
mmu-miR-5124a_L+1_1ss6CA	Clip2	CAP-GLY domain containing linker protein 2 [Source:RGD Symbol;Acc:62019]	65	-18.79
mmu-miR-5124a_L+1_1ss6CA	Acat2	acetyl-CoA acetyltransferase 2 [Source:RGD Symbol;Acc:1359366]	91	-16.1
mmu-miR-5124a_L+1_1ss6CA	Cd274	CD274 molecule [Source:RGD Symbol;Acc:1566211]	97	-21.63
mmu-miR-5124a_L+1_1ss6CA	Spindoc	spindlin interactor and repressor of chromatin binding [Source:RGD Symbol;Acc:1308106]	80	-19.69
mmu-miR-5124a_L+1_1ss6CA	Ypel5	yippee-like 5 [Source:RGD Symbol;Acc:1309657]	65	-21.36
mmu-miR-5124a_L+1_1ss6CA	Osm	oncostatin M [Source:RGD Symbol;Acc:1585012]	82	-22.13
mmu-miR-5124a_L+1_1ss6CA	Ywhaz	tyrosine 3-monooxygenase/tryptophan 5-monooxygenase activation protein, zeta [Source:RGD Symbol;Acc:3980]	65	-13.39
mmu-miR-5124a_L+1_1ss6CA	Adcyap1r1	ADCYAP receptor type 1 [Source:RGD Symbol;Acc:2038]	69	-39.98
mmu-miR-5124a_L+1_1ss6CA	Ska2	spindle and kinetochore associated complex subunit 2 [Source:RGD Symbol;Acc:1307084]	66	-13.13
mmu-miR-5124a_L+1_1ss6CA	Mzb1	marginal zone B and B1 cell-specific protein [Source:RGD Symbol;Acc:1310251]	66	-21.86
mmu-miR-5124a_L+1_1ss6CA	Wdr41	WD repeat domain 41 [Source:RGD Symbol;Acc:1306363]	55	-13.32
mmu-miR-5124a_L+1_1ss6CA	Ell3	elongation factor for RNA polymerase II 3 [Source:RGD Symbol;Acc:1309917]	53	-18.2
mmu-miR-5124a_L+1_1ss6CA	Plekhm1	pleckstrin homology and RUN domain containing M1 [Source:RGD Symbol;Acc:1308010]	92	-14.33
mmu-miR-5124a_L+1_1ss6CA	Nfam1	NFAT activating protein with ITAM motif 1 [Source:RGD Symbol;Acc:1308316]	80	-15.26
mmu-miR-5124a_L+1_1ss6CA	Coil	coilin [Source:RGD Symbol;Acc:62031]	88	-14.18
mmu-miR-5124a_L+1_1ss6CA	Cep19	centrosomal protein 19 [Source:RGD Symbol;Acc:621352]	71	-15.12
mmu-miR-5124a_L+1_1ss6CA	Dusp6	dual specificity phosphatase 6 [Source:RGD Symbol;Acc:70978]	58	-13.67
mmu-miR-5124a_L+1_1ss6CA	Syn3	synapsin III [Source:RGD Symbol;Acc:3799]	90	-13.7
mmu-miR-5124a_L+1_1ss6CA	Odf3l1	outer dense fiber of sperm tails 3-like 1 [Source:RGD Symbol;Acc:1304976]	78	-14.51
mmu-miR-5124a_L+1_1ss6CA	Ndfip2	Nedd4 family interacting protein 2 [Source:RGD Symbol;Acc:1309716]	97	-19.41
mmu-miR-5124a_L+1_1ss6CA	Ddx3x	DEAD-box helicase 3, X-linked [Source:RGD Symbol;Acc:1564771]	98	-17.8
mmu-miR-5124a_L+1_1ss6CA	Cpne8	copine 8 [Source:RGD Symbol;Acc:1307939]	92	-25.21
mmu-miR-5124a_L+1_1ss6CA	Cyp4f4	cytochrome P450, family 4, subfamily f, polypeptide 4 [Source:RGD Symbol;Acc:708363]	57	-12.92
mmu-miR-5124a_L+1_1ss6CA	Atcay	ATCAY, caytaxin [Source:RGD Symbol;Acc:1309312]	70	-18.82
mmu-miR-5124a_L+1_1ss6CA	Tyk2	tyrosine kinase 2 [Source:RGD Symbol;Acc:2320469]	67	-12.25
mmu-miR-5124a_L+1_1ss6CA	Slc6a5	solute carrier family 6 member 5 [Source:RGD Symbol;Acc:621824]	61	-12.69
mmu-miR-5124a_L+1_1ss6CA	Slc2a9	solute carrier family 2 member 9 [Source:RGD Symbol;Acc:1597012]	86	-31.64
mmu-miR-5124a_L+1_1ss6CA	Fchsd2	FCH and double SH3 domains 2 [Source:RGD Symbol;Acc:1304812]	64	-15.98
mmu-miR-5124a_L+1_1ss6CA	Dnajc30	DnaJ heat shock protein family (Hsp40) member C30 [Source:RGD Symbol;Acc:1595783]	91	-34.42
mmu-miR-5124a_L+1_1ss6CA	Adcyap1r1	ADCYAP receptor type 1 [Source:RGD Symbol;Acc:2038]	69	-39.98
mmu-miR-5124a_L+1_1ss6CA	LOC103689986	protein YIF1B [Source:RGD Symbol;Acc:9097256]	65	-20.82
mmu-miR-5124a_L+1_1ss6CA	Dtna	dystrobrevin, alpha [Source:RGD Symbol;Acc:1561985]	79	-21.41
mmu-miR-5124a_L+1_1ss6CA	Capn2	calpain 2 [Source:RGD Symbol;Acc:2268]	93	-21.58
mmu-miR-5124a_L+1_1ss6CA	Slc10a5	solute carrier family 10, member 5 [Source:RGD Symbol;Acc:1306036]	93	-19.09
mmu-miR-5124a_L+1_1ss6CA	Trpc2	transient receptor potential cation channel, subfamily C, member 2, pseudogene [Source:RGD Symbol;Acc:628819]	75	-17.39
mmu-miR-5124a_L+1_1ss6CA	RGD1562136	similar to D1Ertd622e protein [Source:RGD Symbol;Acc:1562136]	96	-17.83
mmu-miR-5124a_L+1_1ss6CA	Adcyap1r1	ADCYAP receptor type 1 [Source:RGD Symbol;Acc:2038]	69	-39.98
mmu-miR-5124a_L+1_1ss6CA	AABR07056118.1	Rattus norvegicus [Source:RefSeq mRNA;Acc:NM_001013952]	59	-50.22
mmu-miR-5124a_L+1_1ss6CA	Smad2	SMAD family member 2 [Source:RGD Symbol;Acc:3031]	75	-20.56
mmu-miR-5124a_L+1_1ss6CA	Smim15	small integral membrane protein 15 [Source:RGD Symbol;Acc:2324600]	87	-18.32
mmu-miR-5124a_L+1_1ss6CA	Adarb2	adenosine deaminase, RNA-specific, B2 [Source:RGD Symbol;Acc:621519]	84	-14.92
mmu-miR-5124a_L+1_1ss6CA	Rabggta	Rab geranylgeranyltransferase subunit alpha [Source:RGD Symbol;Acc:621697]	63	-19.34
mmu-miR-5124a_L+1_1ss6CA	Bicd2	BICD cargo adaptor 2 [Source:RGD Symbol;Acc:735093]	77	-14.57
mmu-miR-5124a_L+1_1ss6CA	Tppp2	tubulin polymerization-promoting protein family member 2 [Source:RGD Symbol;Acc:1566185]	51	-21.6
mmu-miR-5124a_L+1_1ss6CA	Npat	nuclear protein, co-activator of histone transcription [Source:RGD Symbol;Acc:1311947]	89	-14.15
mmu-miR-5124a_L+1_1ss6CA	Pifo	primary cilia formation [Source:RGD Symbol;Acc:1586282]	98	-14.98
mmu-miR-5124a_L+1_1ss6CA	Nova1	NOVA alternative splicing regulator 1 [Source:RGD Symbol;Acc:621345]	93	-12.9
mmu-miR-5124a_L+1_1ss6CA	Tmprss15	transmembrane serine protease 15 [Source:RGD Symbol;Acc:1311046]	82	-16.96
mmu-miR-5124a_L+1_1ss6CA	Ehd1	EH-domain containing 1 [Source:RGD Symbol;Acc:1309017]	96	-17.28
mmu-miR-5124a_L+1_1ss6CA	Foxk2	forkhead box K2 [Source:RGD Symbol;Acc:1305408]	55	-38.69
mmu-miR-5124a_L+1_1ss6CA	Sirt7	sirtuin 7 [Source:RGD Symbol;Acc:1305876]	54	-19.8
mmu-miR-5124a_L+1_1ss6CA	Trim34	tripartite motif-containing 34 [Source:RGD Symbol;Acc:7240857]	62	-18.24
mmu-miR-5124a_L+1_1ss6CA	Ctnnbip1	catenin, beta-interacting protein 1 [Source:RGD Symbol;Acc:1562749]	97	-15.61
mmu-miR-5124a_L+1_1ss6CA	Slfn2	schlafen 2 [Source:RGD Symbol;Acc:1308645]	66	-21.9
mmu-miR-5124a_L+1_1ss6CA	Il17re	interleukin 17 receptor E [Source:RGD Symbol;Acc:735148]	90	-17.15
mmu-miR-5124a_L+1_1ss6CA	Yif1b	Yip1 interacting factor homolog B, membrane trafficking protein [Source:RGD Symbol;Acc:735199]	65	-39.73
mmu-miR-5124a_L+1_1ss6CA	Cd5l	Cd5 molecule-like [Source:RGD Symbol;Acc:1308526]	87	-15.02
mmu-miR-5124a_L+1_1ss6CA	Fcgbp	Fc fragment of IgG binding protein [Source:RGD Symbol;Acc:2313189]	86	-16.18
mmu-miR-5124a_L+1_1ss6CA	Rpl36al	ribosomal protein L36a-like [Source:RGD Symbol;Acc:621156]	70	-11.8
mmu-miR-5124a_L+1_1ss6CA	Emid1	EMI domain containing 1 [Source:RGD Symbol;Acc:1593795]	85	-15.86
mmu-miR-5124a_L+1_1ss6CA	Tgfa	transforming growth factor alpha [Source:RGD Symbol;Acc:3849]	70	-18.68
mmu-miR-5124a_L+1_1ss6CA	Pars2	prolyl-tRNA synthetase 2, mitochondrial [Source:RGD Symbol;Acc:1305345]	57	-18.04
mmu-miR-5124a_L+1_1ss6CA	Usp21	ubiquitin specific peptidase 21 [Source:RGD Symbol;Acc:1588822]	84	-12.8
mmu-miR-5124a_L+1_1ss6CA	Tbc1d14	TBC1 domain family, member 14 [Source:RGD Symbol;Acc:1309993]	64	-17.75
mmu-miR-5124a_L+1_1ss6CA	Gmnc	geminin coiled-coil domain containing [Source:RGD Symbol;Acc:1563170]	95	-33.51
mmu-miR-5124a_L+1_1ss6CA	Kcnmb3	potassium calcium-activated channel subfamily M regulatory beta subunit 3 [Source:RGD Symbol;Acc:1311852]	80	-13.26
mmu-miR-5124a_L+1_1ss6CA	LOC294154	similar to chromosome 6 open reading frame 106 isoform a [Source:RGD Symbol;Acc:1559829]	69	-15.8
mmu-miR-5124a_L+1_1ss6CA	Shroom2	shroom family member 2 [Source:RGD Symbol;Acc:1565163]	87	-17.7
mmu-miR-5124a_L+1_1ss6CA	Ticam2	toll-like receptor adaptor molecule 2 [Source:RGD Symbol;Acc:1308258]	84	-15.87
mmu-miR-5124a_L+1_1ss6CA	AABR07044404.1	NA	62	-19.9
mmu-miR-5124a_L+1_1ss6CA	Slc38a7	solute carrier family 38, member 7 [Source:RGD Symbol;Acc:1303268]	51	-15.32
mmu-miR-5124a_L+1_1ss6CA	F2rl1	F2R like trypsin receptor 1 [Source:RGD Symbol;Acc:620866]	81	-12.23
mmu-miR-5124a_L+1_1ss6CA	Trarg1	trafficking regulator of GLUT4 (SLC2A4) 1 [Source:RGD Symbol;Acc:1307639]	63	-31.97
mmu-miR-5124a_L+1_1ss6CA	Large1	LARGE xylosyl- and glucuronyltransferase 1 [Source:RGD Symbol;Acc:1308895]	54	-15.37
mmu-miR-5124a_L+1_1ss6CA	Msrb3	methionine sulfoxide reductase B3 [Source:RGD Symbol;Acc:1596851]	90	-12.02
mmu-miR-5124a_L+1_1ss6CA	Cobl	cordon-bleu WH2 repeat protein [Source:RGD Symbol;Acc:1312002]	53	-27.66
mmu-miR-5124a_L+1_1ss6CA	Cpeb4	cytoplasmic polyadenylation element binding protein 4 [Source:RGD Symbol;Acc:1311931]	94	-17.4
mmu-miR-5124a_L+1_1ss6CA	Bcar3	BCAR3, NSP family adaptor protein [Source:RGD Symbol;Acc:1311688]	63	-15.39
mmu-miR-5124a_L+1_1ss6CA	Rin3	Ras and Rab interactor 3 [Source:RGD Symbol;Acc:1305849]	79	-16.23
mmu-miR-5124a_L+1_1ss6CA	Fam84a	family with sequence similarity 84, member A [Source:RGD Symbol;Acc:1305779]	55	-14.52
mmu-miR-5124a_L+1_1ss6CA	Napg	NSF attachment protein gamma [Source:RGD Symbol;Acc:1310109]	79	-18.73
mmu-miR-5124a_L+1_1ss6CA	Klk6	kallikrein related-peptidase 6 [Source:RGD Symbol;Acc:3419]	71	-17.03
mmu-miR-5124a_L+1_1ss6CA	Lyrm2	LYR motif containing 2 [Source:RGD Symbol;Acc:1597334]	70	-16.82
mmu-miR-5124a_L+1_1ss6CA	Lrrc7	leucine rich repeat containing 7 [Source:RGD Symbol;Acc:708527]	91	-15.48
mmu-miR-5124a_L+1_1ss6CA	Smim7	small integral membrane protein 7 [Source:RGD Symbol;Acc:1588793]	62	-25.51
mmu-miR-5124a_L+1_1ss6CA	Ppm1h	protein phosphatase, Mg2+/Mn2+ dependent, 1H [Source:RGD Symbol;Acc:1309528]	94	-25.67
mmu-miR-5124a_L+1_1ss6CA	Cul2	cullin 2 [Source:RGD Symbol;Acc:1310644]	72	-16.83
mmu-miR-5124a_L+1_1ss6CA	Stag1	stromal antigen 1 [Source:RGD Symbol;Acc:1310744]	76	-17.97
mmu-miR-5124a_L+1_1ss6CA	Cemip2	cell migration inducing hyaluronidase 2 [Source:RGD Symbol;Acc:1307941]	87	-14.62
mmu-miR-5124a_L+1_1ss6CA	Mknk1	MAP kinase-interacting serine/threonine kinase 1 [Source:RGD Symbol;Acc:1559603]	75	-15.73
mmu-miR-5124a_L+1_1ss6CA	Pde7a	phosphodiesterase 7A [Source:RGD Symbol;Acc:68391]	54	-19.38
mmu-miR-5124a_L+1_1ss6CA	Cadps2	calcium dependent secretion activator 2 [Source:RGD Symbol;Acc:1559440]	99	-14.27
mmu-miR-5124a_L+1_1ss6CA	Fam234b	family with sequence similarity 234, member B [Source:RGD Symbol;Acc:1306151]	58	-13.34
mmu-miR-5124a_L+1_1ss6CA	Pea15	proliferation and apoptosis adaptor protein 15 [Source:RGD Symbol;Acc:1306055]	55	-17.19
mmu-miR-5124a_L+1_1ss6CA	Mrpl40	mitochondrial ribosomal protein L40 [Source:RGD Symbol;Acc:1565444]	95	-23.57
mmu-miR-5124a_L+1_1ss6CA	Arhgap19	Rho GTPase activating protein 19 [Source:RGD Symbol;Acc:1593044]	61	-25.54
mmu-miR-5124a_L+1_1ss6CA	LOC498122	similar to CG15908-PA [Source:RGD Symbol;Acc:1595717]	68	-25.57
mmu-miR-5124a_L+1_1ss6CA	Cdk5rap3	CDK5 regulatory subunit associated protein 3 [Source:RGD Symbol;Acc:620002]	98	-24.83
mmu-miR-5124a_L+1_1ss6CA	Cldn5	claudin 5 [Source:RGD Symbol;Acc:68431]	80	-22.07
mmu-miR-5124a_L+1_1ss6CA	Pgam1	phosphoglycerate mutase 1 [Source:RGD Symbol;Acc:3312]	51	-23.67
mmu-miR-5124a_L+1_1ss6CA	Ebi3	Epstein-Barr virus induced 3 [Source:RGD Symbol;Acc:1589467]	77	-17.94
mmu-miR-5124a_L+1_1ss6CA	Dzip1-ps1	DAZ interacting protein 1, pseudogene 1 [Source:RGD Symbol;Acc:1309071]	55	-19.11
mmu-miR-5124a_L+1_1ss6CA	Hapln4	hyaluronan and proteoglycan link protein 4 [Source:RGD Symbol;Acc:1308408]	70	-15.36
mmu-miR-5124a_L+1_1ss6CA	Impad1	inositol monophosphatase domain containing 1 [Source:RGD Symbol;Acc:1306455]	74	-30.95
mmu-miR-5124a_L+1_1ss6CA	St6galnac5	ST6 N-acetylgalactosaminide alpha-2,6-sialyltransferase 5 [Source:RGD Symbol;Acc:1564252]	67	-15.25
mmu-miR-5124a_L+1_1ss6CA	Il2ra	interleukin 2 receptor subunit alpha [Source:RGD Symbol;Acc:2895]	79	-18.45
mmu-miR-5124a_L+1_1ss6CA	Gnb1l	G protein subunit beta 1 like [Source:RGD Symbol;Acc:1594165]	77	-19.71
mmu-miR-5124a_L+1_1ss6CA	Etnppl	ethanolamine-phosphate phospho-lyase [Source:RGD Symbol;Acc:1590098]	86	-14.03
mmu-miR-5124a_L+1_1ss6CA	Dcx	doublecortin [Source:RGD Symbol;Acc:620670]	56	-16.55
mmu-miR-5124a_L+1_1ss6CA	Slc14a1	solute carrier family 14 member 1 [Source:RGD Symbol;Acc:3688]	83	-12.54
mmu-miR-5124a_L+1_1ss6CA	Tmem207	transmembrane protein 207 [Source:RGD Symbol;Acc:2322856]	85	-16.85
mmu-miR-5124a_L+1_1ss6CA	Tmem170a	transmembrane protein 170A [Source:RGD Symbol;Acc:1559505]	75	-12.4
mmu-miR-5124a_L+1_1ss6CA	Msx3	msh homeobox 3 [Source:RGD Symbol;Acc:620932]	89	-23.44
mmu-miR-5124a_L+1_1ss6CA	Pgap3	post-GPI attachment to proteins 3 [Source:RGD Symbol;Acc:1592386]	98	-20.75
mmu-miR-5124a_L+1_1ss6CA	Itprip	inositol 1,4,5-trisphosphate receptor interacting protein [Source:RGD Symbol;Acc:6488464]	56	-14.07
mmu-miR-5124a_L+1_1ss6CA	Rnf165	ring finger protein 165 [Source:RGD Symbol;Acc:1560744]	95	-12.34
mmu-miR-5124a_L+1_1ss6CA	Sowahc	sosondowah ankyrin repeat domain family member C [Source:RGD Symbol;Acc:1595666]	50	-19.18
mmu-miR-5124a_L+1_1ss6CA	Slc12a9	solute carrier family 12, member 9 [Source:RGD Symbol;Acc:620747]	75	-15.35
mmu-miR-5124a_L+1_1ss6CA	Slc7a3	solute carrier family 7 member 3 [Source:RGD Symbol;Acc:68342]	64	-19.09
mmu-miR-5124a_L+1_1ss6CA	RGD1308428	similar to RIKEN cDNA 4931406P16 [Source:RGD Symbol;Acc:1308428]	70	-17.93
mmu-miR-5124a_L+1_1ss6CA	Slfn2	schlafen 2 [Source:RGD Symbol;Acc:1308645]	56	-21.9
mmu-miR-5124a_L+1_1ss6CA	Cntd1	cyclin N-terminal domain containing 1 [Source:RGD Symbol;Acc:1564542]	94	-19.1
mmu-miR-5124a_L+1_1ss6CA	Gpr3	G protein-coupled receptor 3 [Source:RGD Symbol;Acc:628686]	85	-35.43
mmu-miR-5124a_L+1_1ss6CA	Slc7a3	solute carrier family 7 member 3 [Source:RGD Symbol;Acc:68342]	64	-19.09
mmu-miR-5124a_L+1_1ss6CA	Mfn1	mitofusin 1 [Source:RGD Symbol;Acc:621460]	97	-17.9
mmu-miR-5124a_L+1_1ss6CA	Tpd52	tumor protein D52 [Source:RGD Symbol;Acc:1306767]	79	-13.66
mmu-miR-5124a_L+1_1ss6CA	RGD1562747	similar to RIKEN cDNA 1110012L19 [Source:RGD Symbol;Acc:1562747]	81	-14.94
mmu-miR-5124a_L+1_1ss6CA	Rin3	Ras and Rab interactor 3 [Source:RGD Symbol;Acc:1305849]	79	-16.23
mmu-miR-5124a_L+1_1ss6CA	Arrdc4	arrestin domain containing 4 [Source:RGD Symbol;Acc:1311763]	78	-25.45
mmu-miR-5124a_L+1_1ss6CA	Tmem237	transmembrane protein 237 [Source:RGD Symbol;Acc:1306705]	81	-50.39
mmu-miR-5124a_L+1_1ss6CA	Tbc1d14	TBC1 domain family, member 14 [Source:RGD Symbol;Acc:1309993]	64	-17.75
mmu-miR-5124a_L+1_1ss6CA	Usp48	ubiquitin specific peptidase 48 [Source:RGD Symbol;Acc:735213]	81	-13.89
mmu-miR-5124a_L+1_1ss6CA	Nbr1	NBR1, autophagy cargo receptor [Source:RGD Symbol;Acc:69195]	94	-12.66
mmu-miR-5124a_L+1_1ss6CA	Kpna1	karyopherin subunit alpha 1 [Source:RGD Symbol;Acc:735064]	68	-15.98
mmu-miR-5124a_L+1_1ss6CA	Prpsap2	phosphoribosyl pyrophosphate synthetase-associated protein 2 [Source:RGD Symbol;Acc:620207]	74	-40
mmu-miR-5124a_L+1_1ss6CA	Nrm	nurim [Source:RGD Symbol;Acc:1302966]	63	-18.67
mmu-miR-5124a_L+1_1ss6CA	Arhgef40	Rho guanine nucleotide exchange factor 40 [Source:RGD Symbol;Acc:1308093]	52	-20.85
mmu-miR-5124a_L+1_1ss6CA	Haus8	HAUS augmin-like complex, subunit 8 [Source:RGD Symbol;Acc:1311565]	66	-16.14
mmu-miR-5124a_L+1_1ss6CA	Cd86	CD86 molecule [Source:RGD Symbol;Acc:628714]	67	-16.45
mmu-miR-5124a_L+1_1ss6CA	Morc2	MORC family CW-type zinc finger 2 [Source:RGD Symbol;Acc:1310842]	66	-17.75
mmu-miR-5124a_L+1_1ss6CA	Syt15	synaptotagmin 15 [Source:RGD Symbol;Acc:727964]	90	-13.44
mmu-miR-5124a_L+1_1ss6CA	Odc1	ornithine decarboxylase 1 [Source:RGD Symbol;Acc:3227]	78	-13.69
mmu-miR-5124a_L+1_1ss6CA	Ensa	endosulfine alpha [Source:RGD Symbol;Acc:62007]	69	-15.55
mmu-miR-5124a_L+1_1ss6CA	Sfrp4	secreted frizzled-related protein 4 [Source:RGD Symbol;Acc:621075]	90	-16.82
mmu-miR-5124a_L+1_1ss6CA	RT1-CE10	RT1 class I, locus CE10 [Source:RGD Symbol;Acc:1359292]	66	-19.9
mmu-miR-5124a_L+1_1ss6CA	Cul2	cullin 2 [Source:RGD Symbol;Acc:1310644]	73	-16.83
mmu-miR-5124a_L+1_1ss6CA	Stag1	stromal antigen 1 [Source:RGD Symbol;Acc:1310744]	76	-17.97
mmu-miR-5124a_L+1_1ss6CA	Klhl38	kelch-like family member 38 [Source:RGD Symbol;Acc:1564169]	58	-16.49
mmu-miR-5124a_L+1_1ss6CA	Rnf11l1	ring finger protein 11-like 1 [Source:RGD Symbol;Acc:2321596]	67	-18.25
mmu-miR-5124a_L+1_1ss6CA	Rbbp8nl	RBBP8 N-terminal like [Source:RGD Symbol;Acc:1596090]	80	-17.19
mmu-miR-5124a_L+1_1ss6CA	Erap1	endoplasmic reticulum aminopeptidase 1 [Source:RGD Symbol;Acc:708542]	60	-16.44
mmu-miR-5124a_L+1_1ss6CA	Nrp1	neuropilin 1 [Source:RGD Symbol;Acc:621588]	97	-35.96
mmu-miR-5124a_L+1_1ss6CA	Dnajc7	DnaJ heat shock protein family (Hsp40) member C7 [Source:RGD Symbol;Acc:1303226]	99	-11.72
mmu-miR-5124a_L+1_1ss6CA	Arl8b	ADP-ribosylation factor like GTPase 8B [Source:RGD Symbol;Acc:1562830]	55	-19.91
mmu-miR-5124a_L+1_1ss6CA	Specc1	sperm antigen with calponin homology and coiled-coil domains 1 [Source:RGD Symbol;Acc:1309718]	81	-18.06
mmu-miR-5124a_L+1_1ss6CA	LOC689959	hypothetical protein LOC689959 [Source:RGD Symbol;Acc:1586341]	95	-13.19
mmu-miR-5124a_L+1_1ss6CA	Krt79	keratin 79 [Source:RGD Symbol;Acc:1583372]	94	-18.52
mmu-miR-5124a_L+1_1ss6CA	Rph3al	rabphilin 3A-like (without C2 domains) [Source:RGD Symbol;Acc:620342]	60	-17.83
mmu-miR-5124a_L+1_1ss6CA	Gjb6	gap junction protein, beta 6 [Source:RGD Symbol;Acc:621830]	66	-19.43
mmu-miR-5124a_L+1_1ss6CA	Tbc1d24	TBC1 domain family, member 24 [Source:RGD Symbol;Acc:1306143]	89	-16.9
mmu-miR-5124a_L+1_1ss6CA	Mcmdc2	minichromosome maintenance domain containing 2 [Source:RGD Symbol;Acc:1561068]	77	-18.1
mmu-miR-5124a_L+1_1ss6CA	Mat2b	methionine adenosyltransferase 2B [Source:RGD Symbol;Acc:1593534]	62	-17.88
mmu-miR-5124a_L+1_1ss6CA	Tmem170a	transmembrane protein 170A [Source:RGD Symbol;Acc:1559505]	75	-12.4
mmu-miR-5124a_L+1_1ss6CA	Klra2	killer cell lectin-like receptor, subfamily A, member 2 [Source:RGD Symbol;Acc:1359667]	58	-16.78
mmu-miR-5124a_L+1_1ss6CA	Unc5c	unc-5 netrin receptor C [Source:RGD Symbol;Acc:735109]	62	-38.29
mmu-miR-5124a_L+1_1ss6CA	Cdc37l1	cell division cycle 37-like 1 [Source:RGD Symbol;Acc:1309295]	94	-12.5
mmu-miR-5124a_L+1_1ss6CA	Pced1a	PC-esterase domain containing 1A [Source:RGD Symbol;Acc:1308836]	55	-13.25
mmu-miR-5124a_L+1_1ss6CA	Fcgr1a	Fc fragment of IgG receptor Ia [Source:RGD Symbol;Acc:1309912]	80	-18.51
mmu-miR-5124a_L+1_1ss6CA	Clec1b	C-type lectin domain family 1, member B [Source:RGD Symbol;Acc:1563517]	94	-15.31
mmu-miR-5124a_L+1_1ss6CA	Tbc1d14	TBC1 domain family, member 14 [Source:RGD Symbol;Acc:1309993]	64	-17.75
mmu-miR-5124a_L+1_1ss6CA	LOC103689986	protein YIF1B [Source:RGD Symbol;Acc:9097256]	65	-39.73
mmu-miR-5124a_L+1_1ss6CA	Nova1	NOVA alternative splicing regulator 1 [Source:RGD Symbol;Acc:621345]	91	-12.9
mmu-miR-5124a_L+1_1ss6CA	Adarb2	adenosine deaminase, RNA-specific, B2 [Source:RGD Symbol;Acc:621519]	84	-14.92
mmu-miR-5124a_L+1_1ss6CA	LOC103694210	NACHT and WD repeat domain-containing protein 2-like [Source:RGD Symbol;Acc:9140342]	83	-17.6
mmu-miR-5124a_L+1_1ss6CA	Smim15	small integral membrane protein 15 [Source:RGD Symbol;Acc:2324600]	88	-18.32
mmu-miR-5124a_L+1_1ss6CA	Cyp1b1	cytochrome P450, family 1, subfamily b, polypeptide 1 [Source:RGD Symbol;Acc:2460]	71	-20.92
mmu-miR-5124a_L+1_1ss6CA	Mcemp1	mast cell-expressed membrane protein 1 [Source:RGD Symbol;Acc:1565374]	96	-34.64
mmu-miR-5124a_L+1_1ss6CA	Ywhag	tyrosine 3-monooxygenase/tryptophan 5-monooxygenase activation protein, gamma [Source:RGD Symbol;Acc:62002]	52	-12.98
mmu-miR-5124a_L+1_1ss6CA	Leprotl1	leptin receptor overlapping transcript-like 1 [Source:RGD Symbol;Acc:1307168]	56	-41.81
mmu-miR-5124a_L+1_1ss6CA	LOC103690165	checkpoint protein HUS1B [Source:RGD Symbol;Acc:9295713]	59	-17.43
mmu-miR-5124a_L+1_1ss6CA	Kctd5	potassium channel tetramerization domain containing 5 [Source:RGD Symbol;Acc:1304990]	54	-24.03
mmu-miR-5124a_L+1_1ss6CA	Slc2a9	solute carrier family 2 member 9 [Source:RGD Symbol;Acc:1597012]	86	-31.64
mmu-miR-5124a_L+1_1ss6CA	S1pr3	sphingosine-1-phosphate receptor 3 [Source:RGD Symbol;Acc:1583843]	82	-23.75
mmu-miR-5124a_L+1_1ss6CA	Ndufa12	NADH:ubiquinone oxidoreductase subunit A12 [Source:RGD Symbol;Acc:1311462]	72	-15.24
mmu-miR-5124a_L+1_1ss6CA	Sept10	septin 10 [Source:RGD Symbol;Acc:1359307]	99	-12.76
mmu-miR-5124a_L+1_1ss6CA	Cobl	cordon-bleu WH2 repeat protein [Source:RGD Symbol;Acc:1312002]	53	-27.66
mmu-miR-5124a_L+1_1ss6CA	Dph1	diphthamide biosynthesis 1 [Source:RGD Symbol;Acc:1562694]	74	-13.43
mmu-miR-5124a_L+1_1ss6CA	Endou	endonuclease, poly(U)-specific [Source:RGD Symbol;Acc:1593011]	87	-31.24
mmu-miR-5124a_L+1_1ss6CA	Sdc1	syndecan 1 [Source:RGD Symbol;Acc:3648]	68	-34.65
mmu-miR-5124a_L+1_1ss6CA	Hus1b	HUS1 checkpoint clamp component B [Source:RGD Symbol;Acc:1585035]	59	-17.43
mmu-miR-5124a_L+1_1ss6CA	Znrd1	zinc ribbon domain containing 1 [Source:RGD Symbol;Acc:1303114]	72	-15.85
mmu-miR-5124a_L+1_1ss6CA	Sec14l3	SEC14-like lipid binding 3 [Source:RGD Symbol;Acc:620812]	72	-17.49
mmu-miR-5124a_L+1_1ss6CA	Cemip2	cell migration inducing hyaluronidase 2 [Source:RGD Symbol;Acc:1307941]	87	-14.62
mmu-miR-5124a_L+1_1ss6CA	Fgf1	fibroblast growth factor 1 [Source:RGD Symbol;Acc:2605]	91	-15.84
mmu-miR-5124a_L+1_1ss6CA	Aqp9	aquaporin 9 [Source:RGD Symbol;Acc:68433]	98	-15.85
mmu-miR-5124a_L+1_1ss6CA	Gon7	GON7, KEOPS complex subunit [Source:RGD Symbol;Acc:2302582]	63	-20.23
mmu-miR-5124a_L+1_1ss6CA	Asic1	acid sensing ion channel subunit 1 [Source:RGD Symbol;Acc:71062]	95	-13.23
mmu-miR-5124a_L+1_1ss6CA	Tmco4	transmembrane and coiled-coil domains 4 [Source:RGD Symbol;Acc:1566357]	69	-15.87
mmu-miR-5124a_L+1_1ss6CA	Fam84a	family with sequence similarity 84, member A [Source:RGD Symbol;Acc:1305779]	55	-14.52
mmu-miR-5124a_L+1_1ss6CA	Atxn7l3b	ataxin 7-like 3B [Source:RGD Symbol;Acc:2301984]	73	-20.7
mmu-miR-5124a_L+1_1ss6CA	LOC303448	similar to glyceraldehyde-3-phosphate dehydrogenase [Source:RGD Symbol;Acc:1566089]	86	-12.7
mmu-miR-5124a_L+1_1ss6CA	Pmfbp1	polyamine modulated factor 1 binding protein 1 [Source:RGD Symbol;Acc:621677]	72	-16.14
mmu-miR-5124a_L+1_1ss6CA	Slc6a5	solute carrier family 6 member 5 [Source:RGD Symbol;Acc:621824]	61	-12.69
mmu-miR-5124a_L+1_1ss6CA	Taz	tafazzin [Source:RGD Symbol;Acc:1588532]	59	-13.22
mmu-miR-5124a_L+1_1ss6CA	Rnf44	ring finger protein 44 [Source:RGD Symbol;Acc:1307212]	97	-19.14
mmu-miR-5124a_L+1_1ss6CA	Cubn	cubilin [Source:RGD Symbol;Acc:68355]	89	-16.82
mmu-miR-5124a_L+1_1ss6CA	Stt3a	STT3A, catalytic subunit of the oligosaccharyltransferase complex [Source:RGD Symbol;Acc:1565793]	88	-15.38
mmu-miR-5124a_L+1_1ss6CA	Tdrd7	tudor domain containing 7 [Source:RGD Symbol;Acc:619724]	90	-15.81
mmu-miR-5124a_L+1_1ss6CA	Zfp444	zinc finger protein 444 [Source:RGD Symbol;Acc:1304847]	85	-12.16
mmu-miR-5124a_L+1_1ss6CA	Bicd2	BICD cargo adaptor 2 [Source:RGD Symbol;Acc:735093]	63	-14.57
mmu-miR-5124a_L+1_1ss6CA	Uck2	uridine-cytidine kinase 2 [Source:RGD Symbol;Acc:620742]	83	-20.59
mmu-miR-5124a_L+1_1ss6CA	Mboat7l1	membrane bound O-acyltransferase domain containing 7-like 1 [Source:RGD Symbol;Acc:9414715]	77	-19.24
mmu-miR-5124a_L+1_1ss6CA	Prkx	protein kinase, X-linked [Source:RGD Symbol;Acc:1564076]	57	-39.21
mmu-miR-5124a_L+1_1ss6CA	Aurkb	aurora kinase B [Source:RGD Symbol;Acc:621625]	83	-18.58
mmu-miR-5124a_L+1_1ss6CA	Rgl3	ral guanine nucleotide dissociation stimulator-like 3 [Source:RGD Symbol;Acc:1309756]	89	-18.18
mmu-miR-5124a_L+1_1ss6CA	Aldh18a1	aldehyde dehydrogenase 18 family, member A1 [Source:RGD Symbol;Acc:1311431]	84	-28.04
mmu-miR-5124a_L+1_1ss6CA	Ptpn9	protein tyrosine phosphatase, non-receptor type 9 [Source:RGD Symbol;Acc:628726]	91	-14.04
mmu-miR-5124a_L+1_1ss6CA	LOC108348083	delta-1-pyrroline-5-carboxylate synthase [Source:RGD Symbol;Acc:11512751]	84	-28.04
mmu-miR-5124a_L+1_1ss6CA	Clip2	CAP-GLY domain containing linker protein 2 [Source:RGD Symbol;Acc:62019]	65	-18.79
mmu-miR-5124a_L+1_1ss6CA	Marf1	meiosis regulator and mRNA stability factor 1 [Source:RGD Symbol;Acc:619770]	82	-17.78
mmu-miR-5124a_L+1_1ss6CA	Atp7a	ATPase copper transporting alpha [Source:RGD Symbol;Acc:2179]	58	-33.5
mmu-miR-5124a_L+1_1ss6CA	Mknk1	MAP kinase-interacting serine/threonine kinase 1 [Source:RGD Symbol;Acc:1559603]	63	-15.73
mmu-miR-5124a_L+1_1ss6CA	Cd69	Cd69 molecule [Source:RGD Symbol;Acc:61318]	84	-16.82
mmu-miR-5124a_L+1_1ss6CA	Fosb	FosB proto-oncogene, AP-1 transcription factor subunit [Source:RGD Symbol;Acc:1308198]	53	-21.76
mmu-miR-5124a_L+1_1ss6CA	Aqp2	aquaporin 2 [Source:RGD Symbol;Acc:2142]	67	-34.98
mmu-miR-5124a_L+1_1ss6CA	Bcap31	B-cell receptor-associated protein 31 [Source:RGD Symbol;Acc:1302944]	89	-22.18
mmu-miR-5124a_L+1_1ss6CA	Ddx3	DEAD (Asp-Glu-Ala-Asp) box polypeptide 3 [Source:RGD Symbol;Acc:2314437]	98	-19.96
mmu-miR-5124a_L+1_1ss6CA	Xk	X-linked Kx blood group [Source:RGD Symbol;Acc:1359650]	73	-12.15
mmu-miR-5124a_L+1_1ss6CA	Smad2	SMAD family member 2 [Source:RGD Symbol;Acc:3031]	75	-20.56
mmu-miR-5124a_L+1_1ss6CA	Glra1	glycine receptor, alpha 1 [Source:RGD Symbol;Acc:2704]	81	-22.31
mmu-miR-5124a_L+1_1ss6CA	Itgb1bp1	integrin subunit beta 1 binding protein 1 [Source:RGD Symbol;Acc:1307810]	86	-17.16
mmu-miR-5124a_L+1_1ss6CA	Nlgn1	neuroligin 1 [Source:RGD Symbol;Acc:621117]	97	-12.88
mmu-miR-5124a_L+1_1ss6CA	Bcl2	BCL2, apoptosis regulator [Source:RGD Symbol;Acc:2199]	86	-18.5
mmu-miR-5124a_L+1_1ss6CA	RGD1305347	similar to RIKEN cDNA 2610528J11 [Source:RGD Symbol;Acc:1305347]	88	-16.68
mmu-miR-5124a_L+1_1ss6CA	Trim21	tripartite motif-containing 21 [Source:RGD Symbol;Acc:1305795]	53	-21.9
mmu-miR-5124a_L+1_1ss6CA	Tfcp2l1	transcription factor CP2-like 1 [Source:RGD Symbol;Acc:1305456]	63	-12.75
mmu-miR-5124a_L+1_1ss6CA	Gramd1c	GRAM domain containing 1C [Source:RGD Symbol;Acc:1305433]	54	-24.97
mmu-miR-5124a_L+1_1ss6CA	Atp6v1a	ATPase H+ transporting V1 subunit A [Source:RGD Symbol;Acc:1596464]	96	-14.12
mmu-miR-744-5p	Cbln1	cerebellin 1 precursor [Source:RGD Symbol;Acc:1562813]	55	-25.1
mmu-miR-744-5p	Thoc3	THO complex 3 [Source:RGD Symbol;Acc:1311669]	72	-23.2
mmu-miR-744-5p	Zbtb9	zinc finger and BTB domain containing 9 [Source:RGD Symbol;Acc:1303050]	99	-21.37
mmu-miR-744-5p	Nodal	nodal growth differentiation factor [Source:RGD Symbol;Acc:1305994]	63	-20.18
mmu-miR-744-5p	Nfkbil1	NFKB inhibitor like 1 [Source:RGD Symbol;Acc:1303310]	96	-26.47
mmu-miR-744-5p	Lnx2	ligand of numb-protein X 2 [Source:RGD Symbol;Acc:1308222]	53	-34.04
mmu-miR-744-5p	Snapc2	small nuclear RNA activating complex, polypeptide 2 [Source:RGD Symbol;Acc:1304589]	60	-31.23
mmu-miR-744-5p	Rnft2	ring finger protein, transmembrane 2 [Source:RGD Symbol;Acc:1560195]	65	-20
mmu-miR-744-5p	Sumo3	small ubiquitin-like modifier 3 [Source:RGD Symbol;Acc:1561022]	91	-25.15
mmu-miR-744-5p	Tbx5	T-box 5 [Source:RGD Symbol;Acc:1305702]	65	-24.57
mmu-miR-744-5p	Rab4b	RAB4B, member RAS oncogene family [Source:RGD Symbol;Acc:620931]	72	-48.7
mmu-miR-744-5p	Cdca7	cell division cycle associated 7 [Source:RGD Symbol;Acc:1309363]	70	-33.63
mmu-miR-744-5p	Hrasls	HRAS-like suppressor [Source:RGD Symbol;Acc:1309485]	92	-26.57
mmu-miR-744-5p	Uchl1	ubiquitin C-terminal hydrolase L1 [Source:RGD Symbol;Acc:3928]	55	-21.98
mmu-miR-744-5p	Sstr2	somatostatin receptor 2 [Source:RGD Symbol;Acc:3763]	88	-26.2
mmu-miR-744-5p	Ptges3	prostaglandin E synthase 3 [Source:RGD Symbol;Acc:1561913]	93	-20.19
mmu-miR-744-5p	Rab26	RAB26, member RAS oncogene family [Source:RGD Symbol;Acc:620890]	85	-18.42
mmu-miR-744-5p	Cby3	chibby family member 3 [Source:NCBI gene;Acc:690544]	51	-28.92
mmu-miR-744-5p	Myo1d	myosin ID [Source:RGD Symbol;Acc:621321]	55	-45.87
mmu-miR-744-5p	Adamts4	ADAM metallopeptidase with thrombospondin type 1 motif, 4 [Source:RGD Symbol;Acc:621242]	94	-51.76
mmu-miR-744-5p	Armc7	armadillo repeat containing 7 [Source:RGD Symbol;Acc:1310043]	83	-23.7
mmu-miR-744-5p	Cldn6	claudin 6 [Source:RGD Symbol;Acc:1308837]	94	-24.2
mmu-miR-744-5p	Endov	endonuclease V [Source:RGD Symbol;Acc:1562414]	95	-20.86
mmu-miR-744-5p	Cxcr4	C-X-C motif chemokine receptor 4 [Source:RGD Symbol;Acc:620465]	53	-24.47
mmu-miR-744-5p	Cep131	centrosomal protein 131 [Source:RGD Symbol;Acc:1307745]	93	-26
mmu-miR-744-5p	Csdc2	cold shock domain containing C2 [Source:RGD Symbol;Acc:628780]	80	-22.79
mmu-miR-744-5p	Ngfr	nerve growth factor receptor [Source:RGD Symbol;Acc:3177]	67	-27.18
mmu-miR-744-5p	Rassf3	Ras association domain family member 3 [Source:RGD Symbol;Acc:1311450]	73	-24.63
mmu-miR-744-5p	Ctc1	CST telomere replication complex component 1 [Source:RGD Symbol;Acc:1563106]	82	-22.13
mmu-miR-744-5p	Irak4	interleukin-1 receptor-associated kinase 4 [Source:RGD Symbol;Acc:1305303]	83	-30.27
mmu-miR-744-5p	Mettl2b	methyltransferase like 2B [Source:RGD Symbol;Acc:1310240]	65	-28.55
mmu-miR-744-5p	Arl8a	ADP-ribosylation factor like GTPase 8A [Source:RGD Symbol;Acc:1565940]	87	-35.26
mmu-miR-744-5p	Sulf2	sulfatase 2 [Source:RGD Symbol;Acc:1305078]	89	-23.11
mmu-miR-744-5p	Atp6v0c	ATPase H+ transporting V0 subunit C [Source:RGD Symbol;Acc:621394]	76	-43.13
mmu-miR-744-5p	Gcfc2	GC-rich sequence DNA-binding factor 2 [Source:RGD Symbol;Acc:1304792]	91	-21.85
mmu-miR-744-5p	Frmd6	FERM domain containing 6 [Source:RGD Symbol;Acc:727810]	70	-28.81
mmu-miR-744-5p	Naa60	N(alpha)-acetyltransferase 60, NatF catalytic subunit [Source:RGD Symbol;Acc:1308915]	96	-36.42
mmu-miR-744-5p	Fezf1	Fez family zinc finger 1 [Source:RGD Symbol;Acc:1560480]	91	-21.85
mmu-miR-744-5p	Xrcc2	X-ray repair cross complementing 2 [Source:RGD Symbol;Acc:1564823]	71	-74.19
mmu-miR-744-5p	Lgmn	legumain [Source:RGD Symbol;Acc:619832]	72	-26.84
mmu-miR-744-5p	Stt3a	STT3A, catalytic subunit of the oligosaccharyltransferase complex [Source:RGD Symbol;Acc:1565793]	77	-51.2
mmu-miR-744-5p	Tmem176b	transmembrane protein 176B [Source:RGD Symbol;Acc:708403]	94	-27.67
mmu-miR-744-5p	Stoml1	stomatin like 1 [Source:RGD Symbol;Acc:1559463]	54	-48.45
mmu-miR-744-5p	Kcnab3	potassium voltage-gated channel subfamily A regulatory beta subunit 3 [Source:RGD Symbol;Acc:61830]	64	-20.1
mmu-miR-744-5p	Plag1	PLAG1 zinc finger [Source:RGD Symbol;Acc:1305286]	77	-42.84
mmu-miR-744-5p	Nrarp	Notch-regulated ankyrin repeat protein [Source:RGD Symbol;Acc:1591939]	92	-29.63
mmu-miR-744-5p	Tmem59	transmembrane protein 59 [Source:RGD Symbol;Acc:1310313]	79	-21.58
mmu-miR-744-5p	Cnih1	cornichon family AMPA receptor auxiliary protein 1 [Source:RGD Symbol;Acc:1312030]	81	-24.51
mmu-miR-744-5p	Cd28	Cd28 molecule [Source:RGD Symbol;Acc:2299]	87	-25.19
mmu-miR-744-5p	Xpo1	exportin 1 [Source:RGD Symbol;Acc:620517]	92	-28.11
mmu-miR-744-5p	Flot2	flotillin 2 [Source:RGD Symbol;Acc:70993]	63	-25.57
mmu-miR-744-5p	Flot2	flotillin 2 [Source:RGD Symbol;Acc:70993]	63	-25.57
mmu-miR-744-5p	Tmem229b	transmembrane protein 229B [Source:RGD Symbol;Acc:1562622]	80	-23.56
mmu-miR-744-5p	Gata4	GATA binding protein 4 [Source:RGD Symbol;Acc:2665]	72	-21.3
mmu-miR-744-5p	Lypla2	lysophospholipase 2 [Source:RGD Symbol;Acc:620210]	79	-25.7
mmu-miR-744-5p	Hes3	hes family bHLH transcription factor 3 [Source:RGD Symbol;Acc:621339]	52	-18.79
mmu-miR-744-5p	Lrp3	LDL receptor related protein 3 [Source:RGD Symbol;Acc:619729]	93	-28.1
mmu-miR-744-5p	Slc25a18	solute carrier family 25 member 18 [Source:RGD Symbol;Acc:1590470]	94	-60.26
mmu-miR-744-5p	Tifab	TIFA inhibitor [Source:RGD Symbol;Acc:1311681]	54	-22.88
mmu-miR-744-5p	Hddc3	HD domain containing 3 [Source:RGD Symbol;Acc:1311839]	52	-25.97
mmu-miR-744-5p	Adk	adenosine kinase [Source:RGD Symbol;Acc:2046]	99	-21.38
mmu-miR-744-5p	Cpne4	copine 4 [Source:RGD Symbol;Acc:1308844]	74	-22
mmu-miR-744-5p	Plppr2	phospholipid phosphatase related 2 [Source:RGD Symbol;Acc:1597171]	62	-25.55
mmu-miR-744-5p	Chsy1	chondroitin sulfate synthase 1 [Source:RGD Symbol;Acc:1311904]	65	-21.65
mmu-miR-744-5p	Rarg	retinoic acid receptor, gamma [Source:RGD Symbol;Acc:1583230]	55	-42.61
mmu-miR-744-5p	Cwf19l1	CWF19 like cell cycle control factor 1 [Source:RGD Symbol;Acc:1304716]	80	-26.58
mmu-miR-744-5p	Creb3l2	cAMP responsive element binding protein 3-like 2 [Source:RGD Symbol;Acc:1306040]	61	-24.1
mmu-miR-744-5p	Rrp9	ribosomal RNA processing 9, U3 small nucleolar RNA binding protein [Source:RGD Symbol;Acc:1307881]	60	-20.89
mmu-miR-744-5p	Barhl1	BarH-like homeobox 1 [Source:RGD Symbol;Acc:620648]	60	-53.55
mmu-miR-744-5p	Atp6v1b1	ATPase H+ transporting V1 subunit B1 [Source:RGD Symbol;Acc:1310619]	93	-19.15
mmu-miR-744-5p	Clca2	chloride channel accessory 2 [Source:RGD Symbol;Acc:1304894]	86	-20.8
mmu-miR-744-5p	Dusp5	dual specificity phosphatase 5 [Source:RGD Symbol;Acc:620854]	73	-25.9
mmu-miR-744-5p	Csrp3	cysteine and glycine rich protein 3 [Source:RGD Symbol;Acc:71092]	96	-26.5
mmu-miR-744-5p	Ccn1	cellular communication network factor 1 [Source:RGD Symbol;Acc:620763]	93	-19.42
mmu-miR-744-5p	Elovl2	ELOVL fatty acid elongase 2 [Source:RGD Symbol;Acc:1308605]	52	-18.68
mmu-miR-744-5p	Sh2d5	SH2 domain containing 5 [Source:RGD Symbol;Acc:1305952]	82	-49.48
mmu-miR-744-5p	Cyp26b1	cytochrome P450, family 26, subfamily b, polypeptide 1 [Source:RGD Symbol;Acc:631379]	62	-16.3
mmu-miR-744-5p	Ctdsp1	CTD small phosphatase 1 [Source:RGD Symbol;Acc:1305629]	67	-43.83
mmu-miR-744-5p	Dhx35	DEAH-box helicase 35 [Source:RGD Symbol;Acc:1311165]	57	-52.74
mmu-miR-744-5p	Gatad2b	GATA zinc finger domain containing 2B [Source:RGD Symbol;Acc:1308533]	73	-16.32
mmu-miR-744-5p	Ppp1r14c	protein phosphatase 1, regulatory (inhibitor) subunit 14c [Source:RGD Symbol;Acc:620538]	66	-20.97
mmu-miR-744-5p	AABR07028769.1	NA	86	-22.4
mmu-miR-744-5p	Habp2	hyaluronan binding protein 2 [Source:RGD Symbol;Acc:1302979]	90	-21.78
mmu-miR-744-5p	Mlf2	myeloid leukemia factor 2 [Source:RGD Symbol;Acc:1306294]	78	-23.8
mmu-miR-744-5p	Casp2	caspase 2 [Source:RGD Symbol;Acc:69274]	98	-20.86
mmu-miR-744-5p	Ckm	creatine kinase, M-type [Source:RGD Symbol;Acc:2358]	66	-74.84
mmu-miR-744-5p	Mrs2	magnesium transporter MRS2 [Source:RGD Symbol;Acc:708529]	88	-33.27
mmu-miR-744-5p	Plvap	plasmalemma vesicle associated protein [Source:RGD Symbol;Acc:619971]	59	-27.08
mmu-miR-744-5p	Tagln	transgelin [Source:RGD Symbol;Acc:3723]	88	-27.45
mmu-miR-744-5p	Psmg2	proteasome assembly chaperone 2 [Source:RGD Symbol;Acc:1304867]	97	-27.17
mmu-miR-744-5p	Akr7a3	aldo-keto reductase family 7 member A3 [Source:RGD Symbol;Acc:628635]	79	-23.65
mmu-miR-744-5p	Wipf1	WAS/WASL interacting protein family, member 1 [Source:RGD Symbol;Acc:620887]	64	-20.26
mmu-miR-744-5p	Hbegf	heparin-binding EGF-like growth factor [Source:RGD Symbol;Acc:2526]	86	-20.69
mmu-miR-744-5p	Tjap1	tight junction associated protein 1 [Source:RGD Symbol;Acc:1308708]	69	-31.27
mmu-miR-744-5p	Gstm2	glutathione S-transferase mu 2 [Source:RGD Symbol;Acc:2756]	83	-17.98
mmu-miR-744-5p	Grk2	G protein-coupled receptor kinase 2 [Source:RGD Symbol;Acc:2062]	64	-30.09
mmu-miR-744-5p	Ndst1	N-deacetylase and N-sulfotransferase 1 [Source:RGD Symbol;Acc:69303]	59	-25.67
mmu-miR-744-5p	Ilk	integrin-linked kinase [Source:RGD Symbol;Acc:620063]	87	-22.59
mmu-miR-744-5p	Alox15	arachidonate 15-lipoxygenase [Source:RGD Symbol;Acc:70493]	68	-27.09
mmu-miR-744-5p	Lypd5	Ly6/Plaur domain containing 5 [Source:RGD Symbol;Acc:1560355]	70	-24.5
mmu-miR-744-5p	Psd	pleckstrin and Sec7 domain containing [Source:RGD Symbol;Acc:620297]	54	-20.58
mmu-miR-744-5p	Drgx	dorsal root ganglia homeobox [Source:RGD Symbol;Acc:628616]	60	-71.26
mmu-miR-744-5p	LOC108348098	breast cancer metastasis-suppressor 1 homolog [Source:RGD Symbol;Acc:11501278]	68	-24.53
mmu-miR-744-5p	Upf1	UPF1, RNA helicase and ATPase [Source:RGD Symbol;Acc:1589127]	56	-21.86
mmu-miR-744-5p	Olfm2	olfactomedin 2 [Source:RGD Symbol;Acc:1309741]	70	-29.42
mmu-miR-744-5p	Phlda2	pleckstrin homology-like domain, family A, member 2 [Source:RGD Symbol;Acc:1304755]	88	-31.73
mmu-miR-744-5p	Ppfia3	PTPRF interacting protein alpha 3 [Source:RGD Symbol;Acc:620054]	76	-29.14
mmu-miR-744-5p	Cd6	Cd6 molecule [Source:RGD Symbol;Acc:2312]	97	-27.02
mmu-miR-744-5p	Cyth2	cytohesin 2 [Source:RGD Symbol;Acc:620398]	77	-20.06
mmu-miR-744-5p	Lgi4	leucine-rich repeat LGI family, member 4 [Source:RGD Symbol;Acc:735035]	68	-18.92
mmu-miR-744-5p	Naa40	N(alpha)-acetyltransferase 40, NatD catalytic subunit [Source:RGD Symbol;Acc:1565838]	87	-56.47
mmu-miR-744-5p	Ldah	lipid droplet associated hydrolase [Source:RGD Symbol;Acc:1311648]	85	-23.04
mmu-miR-744-5p	Rfk	riboflavin kinase [Source:RGD Symbol;Acc:1549748]	88	-27.1
mmu-miR-744-5p	Hip1	huntingtin interacting protein 1 [Source:RGD Symbol;Acc:620305]	62	-22.83
mmu-miR-744-5p	Chuk	conserved helix-loop-helix ubiquitous kinase [Source:RGD Symbol;Acc:1306661]	81	-21.28
mmu-miR-744-5p	Akt1	AKT serine/threonine kinase 1 [Source:RGD Symbol;Acc:2081]	98	-29.35
mmu-miR-744-5p	Arhgef39	Rho guanine nucleotide exchange factor 39 [Source:RGD Symbol;Acc:1310376]	67	-22.6
mmu-miR-744-5p	Insyn1	inhibitory synaptic factor 1 [Source:RGD Symbol;Acc:1562618]	52	-41.89
mmu-miR-744-5p	LOC108348070	lysine-specific demethylase 4D [Source:RGD Symbol;Acc:11417515]	99	-26.3
mmu-miR-744-5p	Tacc1	transforming, acidic coiled-coil containing protein 1 [Source:RGD Symbol;Acc:1303120]	57	-24.7
mmu-miR-744-5p	Dnaaf5	dynein, axonemal, assembly factor 5 [Source:RGD Symbol;Acc:1566028]	51	-18.42
mmu-miR-744-5p	Ctsw	cathepsin W [Source:RGD Symbol;Acc:1309354]	65	-21.28
mmu-miR-744-5p	Adprh	ADP-ribosylarginine hydrolase [Source:RGD Symbol;Acc:2052]	71	-24.14
mmu-miR-744-5p	Pds5b	PDS5 cohesin associated factor B [Source:RGD Symbol;Acc:1310838]	96	-29.03
mmu-miR-744-5p	Sept5	septin 5 [Source:RGD Symbol;Acc:621763]	50	-21.49
mmu-miR-744-5p	Fam71f1	family with sequence similarity 71, member F1 [Source:RGD Symbol;Acc:1564147]	90	-21.49
mmu-miR-744-5p	Klc2	kinesin light chain 2 [Source:RGD Symbol;Acc:1307377]	72	-54.94
mmu-miR-744-5p	Habp2	hyaluronan binding protein 2 [Source:RGD Symbol;Acc:1302979]	90	-21.78
mmu-miR-744-5p	Pdzd9	PDZ domain containing 9 [Source:RGD Symbol;Acc:1560558]	82	-24.58
mmu-miR-744-5p	Tceanc2	transcription elongation factor A N-terminal and central domain containing 2 [Source:RGD Symbol;Acc:1359481]	86	-23.4
mmu-miR-744-5p	Cfap77	cilia and flagella associated protein 77 [Source:RGD Symbol;Acc:1564114]	51	-19.81
mmu-miR-744-5p	Igf2	insulin-like growth factor 2 [Source:RGD Symbol;Acc:2870]	61	-21.47
mmu-miR-744-5p	Bcl2l11	BCL2 like 11 [Source:RGD Symbol;Acc:628774]	59	-47.97
mmu-miR-744-5p	Ppp1r14b	protein phosphatase 1, regulatory (inhibitor) subunit 14B [Source:RGD Symbol;Acc:628702]	71	-26.55
mmu-miR-744-5p	Slc26a10	solute carrier family 26, member 10 [Source:RGD Symbol;Acc:1564851]	84	-23.94
mmu-miR-744-5p	Aurka	aurora kinase A [Source:RGD Symbol;Acc:628895]	76	-22.34
mmu-miR-744-5p	Mrc2	mannose receptor, C type 2 [Source:RGD Symbol;Acc:1559436]	81	-22.18
mmu-miR-744-5p	Tmem88b	transmembrane protein 88B [Source:RGD Symbol;Acc:1588243]	98	-25.02
mmu-miR-744-5p	Ctnnbip1	catenin, beta-interacting protein 1 [Source:RGD Symbol;Acc:1562749]	90	-23.76
mmu-miR-744-5p	Fnbp1l	formin binding protein 1-like [Source:RGD Symbol;Acc:1305386]	98	-33.69
mmu-miR-744-5p	Camk2n2	calcium/calmodulin-dependent protein kinase II inhibitor 2 [Source:RGD Symbol;Acc:708411]	86	-34.5
mmu-miR-744-5p	Rpl28	ribosomal protein L28 [Source:RGD Symbol;Acc:621193]	68	-49.25
mmu-miR-744-5p	Fam219a	family with sequence similarity 219, member A [Source:RGD Symbol;Acc:1588668]	50	-30.04
mmu-miR-744-5p	Stk11	serine/threonine kinase 11 [Source:RGD Symbol;Acc:1308653]	95	-25.54
mmu-miR-744-5p	Mfsd12	major facilitator superfamily domain containing 12 [Source:RGD Symbol;Acc:1307722]	54	-24.76
mmu-miR-744-5p	Ankrd34b	ankyrin repeat domain 34B [Source:RGD Symbol;Acc:1594383]	89	-27.9
mmu-miR-744-5p	Fbxw11	F-box and WD repeat domain containing 11 [Source:RGD Symbol;Acc:1309121]	89	-21.9
mmu-miR-744-5p	Zfp385a	zinc finger protein 385A [Source:RGD Symbol;Acc:1593784]	56	-29.98
mmu-miR-744-5p	Agap3	ArfGAP with GTPase domain, ankyrin repeat and PH domain 3 [Source:RGD Symbol;Acc:1310751]	57	-27.91
mmu-miR-744-5p	Slc2a1	solute carrier family 2 member 1 [Source:RGD Symbol;Acc:3704]	83	-24.01
mmu-miR-744-5p	Rap1gap2	RAP1 GTPase activating protein 2 [Source:RGD Symbol;Acc:1304590]	85	-23.29
mmu-miR-744-5p	Osbp2	oxysterol binding protein 2 [Source:RGD Symbol;Acc:1310505]	62	-23.69
mmu-miR-744-5p	RGD1565033	similar to hypothetical protein LOC284018 isoform b [Source:RGD Symbol;Acc:1565033]	96	-30.63
mmu-miR-744-5p	Sult2b1	sulfotransferase family 2B member 1 [Source:RGD Symbol;Acc:1308882]	51	-22.42
mmu-miR-744-5p	Gng4	G protein subunit gamma 4 [Source:RGD Symbol;Acc:620806]	65	-41.79
mmu-miR-744-5p	LOC100911837	protein HIRA-like [Source:RGD Symbol;Acc:6490647]	75	-24.33
mmu-miR-744-5p	Pitpnm3	PITPNM family member 3 [Source:RGD Symbol;Acc:1308200]	60	-20.46
mmu-miR-744-5p	Tob2	transducer of ERBB2, 2 [Source:RGD Symbol;Acc:1359722]	81	-52.5
mmu-miR-744-5p	Fosb	FosB proto-oncogene, AP-1 transcription factor subunit [Source:RGD Symbol;Acc:1308198]	85	-25.02
mmu-miR-744-5p	Comp	cartilage oligomeric matrix protein [Source:RGD Symbol;Acc:2378]	73	-22.98
mmu-miR-744-5p	Hapln4	hyaluronan and proteoglycan link protein 4 [Source:RGD Symbol;Acc:1308408]	67	-19.75
mmu-miR-744-5p	F2rl3	F2R like thrombin or trypsin receptor 3 [Source:RGD Symbol;Acc:620872]	69	-52.87
mmu-miR-744-5p	Gpr6	G protein-coupled receptor 6 [Source:RGD Symbol;Acc:70939]	97	-27.08
mmu-miR-744-5p	Smagp	small cell adhesion glycoprotein [Source:RGD Symbol;Acc:727777]	58	-22.26
mmu-miR-744-5p	Mmp24	matrix metallopeptidase 24 [Source:RGD Symbol;Acc:620202]	92	-31.09
mmu-miR-744-5p	Igf2	insulin-like growth factor 2 [Source:RGD Symbol;Acc:2870]	61	-21.47
mmu-miR-744-5p	Pgap3	post-GPI attachment to proteins 3 [Source:RGD Symbol;Acc:1592386]	75	-18.02
mmu-miR-744-5p	Hira	histone cell cycle regulator [Source:RGD Symbol;Acc:1584950]	75	-24.33
mmu-miR-744-5p	Cldn3	claudin 3 [Source:RGD Symbol;Acc:68425]	95	-27.31
mmu-miR-744-5p	Eef1akmt1	EEF1A lysine methyltransferase 1 [Source:RGD Symbol;Acc:1306762]	97	-24.14
mmu-miR-744-5p	Gpbp1l1	GC-rich promoter binding protein 1-like 1 [Source:RGD Symbol;Acc:1359562]	92	-28.93
mmu-miR-744-5p	Ptpn3	protein tyrosine phosphatase, non-receptor type 3 [Source:RGD Symbol;Acc:1311363]	57	-52.06
mmu-miR-744-5p	Sh2d5	SH2 domain containing 5 [Source:RGD Symbol;Acc:1305952]	82	-49.48
mmu-miR-744-5p	Aoc3	amine oxidase, copper containing 3 [Source:RGD Symbol;Acc:62058]	67	-23.94
mmu-miR-744-5p	Egr3	early growth response 3 [Source:RGD Symbol;Acc:2545]	77	-27.99
mmu-miR-744-5p	Cep85	centrosomal protein 85 [Source:RGD Symbol;Acc:1311520]	80	-27.7
mmu-miR-744-5p	Tmem176b	transmembrane protein 176B [Source:RGD Symbol;Acc:708403]	94	-27.67
mmu-miR-744-5p	Git1	GIT ArfGAP 1 [Source:RGD Symbol;Acc:69331]	57	-19.86
mmu-miR-744-5p	Flot2	flotillin 2 [Source:RGD Symbol;Acc:70993]	63	-25.57
mmu-miR-744-5p	Rab17	RAB17, member RAS oncogene family [Source:RGD Symbol;Acc:1562478]	66	-21.94
mmu-miR-744-5p	Igf2	insulin-like growth factor 2 [Source:RGD Symbol;Acc:2870]	61	-21.47
mmu-miR-744-5p	Adk	adenosine kinase [Source:RGD Symbol;Acc:2046]	98	-21.38
mmu-miR-744-5p	Bicc1	BicC family RNA binding protein 1 [Source:RGD Symbol;Acc:1307459]	76	-59.65
mmu-miR-744-5p	Wnt7b	Wnt family member 7B [Source:RGD Symbol;Acc:1311441]	84	-51.63
mmu-miR-744-5p	Gstm2	glutathione S-transferase mu 2 [Source:RGD Symbol;Acc:2756]	83	-17.98
mmu-miR-744-5p	Tagln	transgelin [Source:RGD Symbol;Acc:3723]	89	-27.45
mmu-miR-744-5p	Fam49a	family with sequence similarity 49, member A [Source:RGD Symbol;Acc:1305961]	91	-22.09
mmu-miR-744-5p	H2afv	H2A histone family, member V [Source:RGD Symbol;Acc:1587865]	85	-22.87
mmu-miR-744-5p	Bcl11a	BCL11A, BAF complex component [Source:RGD Symbol;Acc:1309923]	53	-50.42
mmu-miR-744-5p	Zfp385a	zinc finger protein 385A [Source:RGD Symbol;Acc:1593784]	56	-29.98
mmu-miR-744-5p	Rab27a	RAB27A, member RAS oncogene family [Source:RGD Symbol;Acc:620918]	94	-23.92
mmu-miR-744-5p	Dhx35	DEAH-box helicase 35 [Source:RGD Symbol;Acc:1311165]	57	-52.74
mmu-miR-744-5p	Asb2	ankyrin repeat and SOCS box-containing 2 [Source:RGD Symbol;Acc:1306414]	76	-51.95
mmu-miR-744-5p	Cnih1	cornichon family AMPA receptor auxiliary protein 1 [Source:RGD Symbol;Acc:1312030]	81	-24.51
mmu-miR-744-5p	Ptch1	patched 1 [Source:RGD Symbol;Acc:621425]	71	-19.94
mmu-miR-744-5p	RT1-DMb	RT1 class II, locus DMb [Source:RGD Symbol;Acc:735096]	68	-25.55
mmu-miR-744-5p	Gatad2b	GATA zinc finger domain containing 2B [Source:RGD Symbol;Acc:1308533]	73	-16.32
mmu-miR-744-5p	Olr1	oxidized low density lipoprotein receptor 1 [Source:RGD Symbol;Acc:620515]	51	-23.21
mmu-miR-744-5p	Zfp385a	zinc finger protein 385A [Source:RGD Symbol;Acc:1593784]	56	-29.98
mmu-miR-744-5p	Fam53b	family with sequence similarity 53, member B [Source:RGD Symbol;Acc:1310799]	83	-101.38
mmu-miR-744-5p	Cdc42se1	CDC42 small effector 1 [Source:RGD Symbol;Acc:1561700]	79	-48.07
mmu-miR-744-5p	Osbpl2	oxysterol binding protein-like 2 [Source:RGD Symbol;Acc:1311312]	83	-28.32
mmu-miR-744-5p	Mlf2	myeloid leukemia factor 2 [Source:RGD Symbol;Acc:1306294]	78	-23.8
mmu-miR-744-5p	Flot2	flotillin 2 [Source:RGD Symbol;Acc:70993]	63	-25.57
mmu-miR-744-5p	Tjp3	tight junction protein 3 [Source:RGD Symbol;Acc:1309247]	78	-24.57
mmu-miR-744-5p	Stt3a	STT3A, catalytic subunit of the oligosaccharyltransferase complex [Source:RGD Symbol;Acc:1565793]	77	-51.2
mmu-miR-744-5p	Arhgap35	Rho GTPase activating protein 35 [Source:RGD Symbol;Acc:1308738]	77	-25.49
mmu-miR-744-5p	Tjap1	tight junction associated protein 1 [Source:RGD Symbol;Acc:1308708]	74	-31.27
mmu-miR-744-5p	Fcgr2b	Fc fragment of IgG receptor IIb [Source:RGD Symbol;Acc:631331]	97	-28.19
mmu-miR-744-5p	Fosb	FosB proto-oncogene, AP-1 transcription factor subunit [Source:RGD Symbol;Acc:1308198]	78	-25.02
mmu-miR-744-5p	Nccrp1	non-specific cytotoxic cell receptor protein 1 homolog (zebrafish) [Source:RGD Symbol;Acc:1305932]	52	-25.5
mmu-miR-744-5p	Upf1	UPF1, RNA helicase and ATPase [Source:RGD Symbol;Acc:1589127]	55	-21.86
mmu-miR-744-5p	Med16	mediator complex subunit 16 [Source:RGD Symbol;Acc:1308001]	61	-20.75
mmu-miR-744-5p	LOC108348190	uncharacterized LOC108348190 [Source:RGD Symbol;Acc:11520363]	99	-24.19
PC-3p-114877_33	Dr1	down-regulator of transcription 1 [Source:RGD Symbol;Acc:1305201]	58	-16.8
PC-3p-114877_33	Fyn	FYN proto-oncogene, Src family tyrosine kinase [Source:RGD Symbol;Acc:2641]	63	-13.21
PC-3p-114877_33	Rac1	Rac family small GTPase 1 [Source:RGD Symbol;Acc:619755]	70	-11.44
PC-3p-114877_33	Cers4	ceramide synthase 4 [Source:RGD Symbol;Acc:1309303]	55	-14.1
PC-3p-114877_33	NEWGENE_1586233	TP53 regulated inhibitor of apoptosis 1 [Source:RGD Symbol;Acc:11471617]	56	-11.67
PC-3p-114877_33	Agpat3	1-acylglycerol-3-phosphate O-acyltransferase 3 [Source:RGD Symbol;Acc:1305787]	97	-28.2
PC-3p-114877_33	Ncf1	neutrophil cytosolic factor 1 [Source:RGD Symbol;Acc:61307]	92	-13.48
PC-3p-114877_33	Eif2b5	eukaryotic translation initiation factor 2B subunit epsilon [Source:RGD Symbol;Acc:708380]	51	-10.4
PC-3p-114877_33	Klhl6	kelch-like family member 6 [Source:RGD Symbol;Acc:1307521]	72	-12.41
PC-3p-114877_33	Lrrc8d	leucine rich repeat containing 8 VRAC subunit D [Source:RGD Symbol;Acc:1309601]	83	-10.35
PC-3p-114877_33	Sgcb	sarcoglycan, beta [Source:RGD Symbol;Acc:1594202]	79	-12.31
PC-3p-114877_33	Tbx22	T-box 22 [Source:RGD Symbol;Acc:1589764]	60	-11.27
PC-3p-114877_33	Gabra4	gamma-aminobutyric acid type A receptor alpha4 subunit [Source:RGD Symbol;Acc:621670]	66	-27.64
PC-3p-114877_33	Morf4l2	mortality factor 4 like 2 [Source:RGD Symbol;Acc:1359471]	59	-16.29
PC-3p-114877_33	Tom1l1	target of myb1 like 1 membrane trafficking protein [Source:RGD Symbol;Acc:1562626]	70	-21.08
PC-3p-114877_33	Ptpn4	protein tyrosine phosphatase, non-receptor type 4 [Source:RGD Symbol;Acc:620712]	94	-28.45
PC-3p-114877_33	Abat	4-aminobutyrate aminotransferase [Source:RGD Symbol;Acc:620948]	87	-20.17
PC-3p-114877_33	Gdpd2	glycerophosphodiester phosphodiesterase domain containing 2 [Source:RGD Symbol;Acc:1560780]	63	-10.7
PC-3p-114877_33	Hexim1	HEXIM P-TEFb complex subunit 1 [Source:RGD Symbol;Acc:1559851]	86	-10.48
PC-3p-114877_33	Grem2	gremlin 2, DAN family BMP antagonist [Source:RGD Symbol;Acc:1560008]	65	-13.18
PC-3p-114877_33	Dstyk	dual serine/threonine and tyrosine protein kinase [Source:RGD Symbol;Acc:735051]	50	-14.27
PC-3p-114877_33	Dars	aspartyl-tRNA synthetase [Source:RGD Symbol;Acc:621167]	87	-12.47
PC-3p-114877_33	Ppp4r3b	protein phosphatase 4, regulatory subunit 3B [Source:RGD Symbol;Acc:1309450]	54	-11.73
PC-3p-114877_33	Asb12	ankyrin repeat and SOCS box-containing 12 [Source:RGD Symbol;Acc:1561142]	91	-16.94
PC-3p-114877_33	Lrp12	LDL receptor related protein 12 [Source:RGD Symbol;Acc:1304943]	82	-13.15
PC-3p-114877_33	Kcnc2	potassium voltage-gated channel subfamily C member 2 [Source:RGD Symbol;Acc:628829]	82	-16.36
PC-3p-114877_33	Sptssa	serine palmitoyltransferase, small subunit A [Source:RGD Symbol;Acc:1565821]	67	-17.07
PC-3p-114877_33	Dglucy	D-glutamate cyclase [Source:RGD Symbol;Acc:1311756]	68	-13.36
PC-3p-114877_33	Sdr9c7	short chain dehydrogenase/reductase family 9C, member 7 [Source:RGD Symbol;Acc:628716]	85	-11.02
PC-3p-114877_33	Sptlc3	serine palmitoyltransferase, long chain base subunit 3 [Source:RGD Symbol;Acc:1310030]	77	-12.81
PC-3p-114877_33	Kcns3	potassium voltage-gated channel, modifier subfamily S, member 3 [Source:RGD Symbol;Acc:621527]	55	-10.72
PC-3p-114877_33	Nudcd1	NudC domain containing 1 [Source:RGD Symbol;Acc:1310624]	62	-11.42
PC-3p-114877_33	Cst9l	cystatin 9-like [Source:RGD Symbol;Acc:1311032]	95	-15.73
PC-3p-114877_33	Arfgef1	ADP ribosylation factor guanine nucleotide exchange factor 1 [Source:RGD Symbol;Acc:1560793]	62	-11.95
PC-3p-114877_33	Gdap1	ganglioside-induced differentiation-associated-protein 1 [Source:RGD Symbol;Acc:1309005]	68	-12.33
PC-3p-114877_33	Aurkb	aurora kinase B [Source:RGD Symbol;Acc:621625]	88	-11.71
PC-3p-114877_33	Hspa2	heat shock protein family A member 2 [Source:RGD Symbol;Acc:620664]	84	-11.76
PC-3p-114877_33	Nipal4	NIPA-like domain containing 4 [Source:RGD Symbol;Acc:1309452]	54	-11.32
PC-3p-114877_33	Yipf6	Yip1 domain family, member 6 [Source:RGD Symbol;Acc:1566154]	86	-10.61
PC-3p-114877_33	Rad51c	RAD51 paralog C [Source:RGD Symbol;Acc:1563765]	89	-21.79
PC-3p-114877_33	Papolg	poly(A) polymerase gamma [Source:RGD Symbol;Acc:1310337]	69	-12.33
PC-3p-114877_33	Spo11	SPO11, initiator of meiotic double stranded breaks [Source:RGD Symbol;Acc:1306454]	60	-10.37
PC-3p-114877_33	Atl2	atlastin GTPase 2 [Source:RGD Symbol;Acc:1305125]	88	-14.79
PC-3p-114877_33	Synj2bp	synaptojanin 2 binding protein [Source:RGD Symbol;Acc:69400]	51	-14.44
PC-3p-114877_33	Eps8	epidermal growth factor receptor pathway substrate 8 [Source:RGD Symbol;Acc:1310590]	50	-18.86
PC-3p-114877_33	Sema3d	semaphorin 3D [Source:RGD Symbol;Acc:727939]	70	-13.03
PC-3p-114877_33	Slc3a1	solute carrier family 3 member 1 [Source:RGD Symbol;Acc:3709]	58	-11.21
PC-3p-114877_33	Psmc6	proteasome 26S subunit, ATPase 6 [Source:RGD Symbol;Acc:1308825]	75	-11.49
PC-3p-114877_33	Il12rb2	interleukin 12 receptor subunit beta 2 [Source:RGD Symbol;Acc:620026]	68	-14.1
PC-3p-114877_33	Klhl41	kelch-like family member 41 [Source:RGD Symbol;Acc:620852]	96	-18.11
PC-3p-114877_33	Arfgef2	ADP ribosylation factor guanine nucleotide exchange factor 2 [Source:RGD Symbol;Acc:631430]	54	-23.12
PC-3p-114877_33	Acer2	alkaline ceramidase 2 [Source:RGD Symbol;Acc:1304629]	57	-10.46
PC-3p-114877_33	Stk26	serine/threonine kinase 26 [Source:RGD Symbol;Acc:1563568]	71	-13.94
PC-3p-114877_33	Rergl	RERG like [Source:RGD Symbol;Acc:1560090]	61	-14.15
PC-3p-114877_33	Ubr7	ubiquitin protein ligase E3 component n-recognin 7 (putative) [Source:RGD Symbol;Acc:1359144]	81	-10.4
PC-3p-114877_33	Tmem178a	transmembrane protein 178A [Source:RGD Symbol;Acc:1303057]	93	-10.4
PC-3p-114877_33	Phex	phosphate regulating endopeptidase homolog, X-linked [Source:RGD Symbol;Acc:3323]	90	-10.22
PC-3p-114877_33	Lypla1	lysophospholipase 1 [Source:RGD Symbol;Acc:3025]	59	-13.2
PC-3p-114877_33	Arhgap32	Rho GTPase activating protein 32 [Source:RGD Symbol;Acc:1305267]	98	-10.14
PC-3p-114877_33	Gpr22	G protein-coupled receptor 22 [Source:RGD Symbol;Acc:1310848]	84	-14.8
PC-3p-114877_33	Rnaseh1	ribonuclease H1 [Source:RGD Symbol;Acc:1309012]	68	-18.8
PC-3p-114877_33	Sec24c	SEC24 homolog C, COPII coat complex component [Source:RGD Symbol;Acc:1597739]	81	-10.44
PC-3p-114877_33	Erg28	ergosterol biosynthesis 28 homolog [Source:RGD Symbol;Acc:1310769]	86	-10.91
PC-3p-114877_33	Hook1	hook microtubule-tethering protein 1 [Source:RGD Symbol;Acc:1309987]	69	-11.7
PC-3p-114877_33	Prkar2b	protein kinase cAMP-dependent type 2 regulatory subunit beta [Source:RGD Symbol;Acc:3394]	66	-10.81
PC-3p-114877_33	Ccdc47	coiled-coil domain containing 47 [Source:RGD Symbol;Acc:1308813]	63	-12.12
PC-3p-114877_33	Ubxn2b	UBX domain protein 2B [Source:RGD Symbol;Acc:1308557]	84	-12.18
PC-3p-114877_33	Tmpo	thymopoietin [Source:RGD Symbol;Acc:3875]	76	-18.78
PC-3p-114877_33	Bche	butyrylcholinesterase [Source:RGD Symbol;Acc:619996]	76	-12.25
PC-3p-114877_33	Htr2a	5-hydroxytryptamine receptor 2A [Source:RGD Symbol;Acc:61800]	80	-67.52
PC-3p-114877_33	Akr1b7	aldo-keto reductase family 1, member B7 [Source:RGD Symbol;Acc:620257]	67	-14.67
PC-3p-114877_33	Serinc3	serine incorporator 3 [Source:RGD Symbol;Acc:1308390]	93	-21.49
PC-3p-114877_33	Plekha8	pleckstrin homology domain containing A8 [Source:RGD Symbol;Acc:1563940]	98	-11.73
PC-3p-114877_33	Enpp5	ectonucleotide pyrophosphatase/phosphodiesterase 5 [Source:RGD Symbol;Acc:1359199]	56	-10.45
PC-3p-114877_33	Cnbp	CCHC-type zinc finger, nucleic acid binding protein [Source:RGD Symbol;Acc:621807]	81	-12.9
PC-3p-114877_33	Lamtor3	late endosomal/lysosomal adaptor, MAPK and MTOR activator 3 [Source:RGD Symbol;Acc:1307133]	61	-10.35
PC-3p-114877_33	Glrb	glycine receptor, beta [Source:RGD Symbol;Acc:2706]	88	-26.46
PC-3p-114877_33	Lysmd2	LysM domain containing 2 [Source:RGD Symbol;Acc:1304585]	75	-10.48
PC-3p-114877_33	Gpm6a	glycoprotein m6a [Source:RGD Symbol;Acc:631368]	83	-30.09
PC-3p-114877_33	Noct	nocturnin [Source:RGD Symbol;Acc:1587344]	77	-16.51
PC-3p-114877_33	Slc5a7	solute carrier family 5 member 7 [Source:RGD Symbol;Acc:69270]	95	-17.2
PC-3p-114877_33	Bmp5	bone morphogenetic protein 5 [Source:RGD Symbol;Acc:1305979]	62	-15.31
PC-3p-114877_33	Coq6	coenzyme Q6 monooxygenase [Source:RGD Symbol;Acc:1311149]	69	-10.09
PC-3p-114877_33	Dkk2	dickkopf WNT signaling pathway inhibitor 2 [Source:RGD Symbol;Acc:1308639]	82	-16.82
PC-3p-114877_33	Ndufs4	NADH:ubiquinone oxidoreductase subunit S4 [Source:RGD Symbol;Acc:1594380]	82	-12.4
PC-3p-114877_33	Snapc3	small nuclear RNA activating complex, polypeptide 3 [Source:RGD Symbol;Acc:1305172]	75	-12.44
PC-3p-114877_33	Mettl21c	methyltransferase like 21C [Source:RGD Symbol;Acc:1561425]	83	-11.45
PC-3p-114877_33	Adh7	alcohol dehydrogenase 7 (class IV), mu or sigma polypeptide [Source:RGD Symbol;Acc:621638]	56	-10.06
PC-3p-114877_33	Rpgrip1l	Rpgrip1-like [Source:RGD Symbol;Acc:1311099]	65	-10.96
PC-3p-114877_33	Cxcl14	C-X-C motif chemokine ligand 14 [Source:RGD Symbol;Acc:1307406]	62	-19.89
PC-3p-114877_33	Dennd4a	DENN domain containing 4A [Source:RGD Symbol;Acc:1562639]	59	-10.13
PC-3p-114877_33	Alg8	ALG8, alpha-1,3-glucosyltransferase [Source:RGD Symbol;Acc:1305468]	96	-13.74
PC-3p-114877_33	Slirp	SRA stem-loop interacting RNA binding protein [Source:RGD Symbol;Acc:1585290]	61	-21.32
PC-3p-114877_33	Abcd3	ATP binding cassette subfamily D member 3 [Source:RGD Symbol;Acc:2007]	68	-10.01
PC-3p-114877_33	Cpne4	copine 4 [Source:RGD Symbol;Acc:1308844]	95	-14.2
PC-3p-114877_33	Thsd1	thrombospondin type 1 domain containing 1 [Source:RGD Symbol;Acc:1306998]	65	-11.65
PC-3p-114877_33	Pgrmc1	progesterone receptor membrane component 1 [Source:RGD Symbol;Acc:70890]	56	-13.6
PC-3p-114877_33	Brf2	BRF2, RNA polymerase III transcription initiation factor subunit [Source:RGD Symbol;Acc:1308817]	64	-11.77
PC-3p-114877_33	Rbl2	RB transcriptional corepressor like 2 [Source:RGD Symbol;Acc:3541]	74	-15.73
PC-3p-114877_33	Foxa2	forkhead box A2 [Source:RGD Symbol;Acc:2808]	62	-11.13
PC-3p-114877_33	LOC681458	similar to stearoyl-coenzyme A desaturase 3 [Source:RGD Symbol;Acc:1595370]	60	-11.38
PC-3p-114877_33	Scd	stearoyl-CoA desaturase [Source:RGD Symbol;Acc:621176]	97	-27.41
PC-3p-114877_33	Ing2	inhibitor of growth family, member 2 [Source:RGD Symbol;Acc:1307347]	97	-30.29
PC-3p-114877_33	Smoc2	SPARC related modular calcium binding 2 [Source:RGD Symbol;Acc:1306681]	62	-12.5
PC-3p-114877_33	Mettl21a	methyltransferase like 21A [Source:RGD Symbol;Acc:7651604]	78	-10.81
PC-3p-114877_33	Hbs1l	HBS1-like translational GTPase [Source:RGD Symbol;Acc:1308509]	72	-17.83
PC-3p-114877_33	Csgalnact2	chondroitin sulfate N-acetylgalactosaminyltransferase 2 [Source:RGD Symbol;Acc:1563660]	83	-10.31
PC-3p-114877_33	Kcnd3	potassium voltage-gated channel subfamily D member 3 [Source:RGD Symbol;Acc:68394]	57	-11.27
PC-3p-114877_33	Hagh	hydroxyacyl glutathione hydrolase [Source:RGD Symbol;Acc:2779]	98	-10.25
PC-3p-114877_33	Atf7	activating transcription factor 7 [Source:RGD Symbol;Acc:1304940]	77	-10.08
PC-3p-114877_33	Cript	CXXC repeat containing interactor of PDZ3 domain [Source:RGD Symbol;Acc:621545]	97	-14.19
PC-3p-114877_33	Mak	male germ cell-associated kinase [Source:RGD Symbol;Acc:3036]	62	-14.27
PC-3p-114877_33	LOC103690120	probable N-acetyltransferase CML1 [Source:RGD Symbol;Acc:9097619]	57	-12.82
PC-3p-114877_33	Cdh2	cadherin 2 [Source:RGD Symbol;Acc:69280]	65	-11.27
PC-3p-114877_33	Chdh	choline dehydrogenase [Source:RGD Symbol;Acc:735166]	74	-11.25
PC-3p-114877_33	Plgrkt	plasminogen receptor with a C-terminal lysine [Source:RGD Symbol;Acc:1306839]	88	-12.38
PC-3p-114877_33	Pdik1l	PDLIM1 interacting kinase 1 like [Source:RGD Symbol;Acc:1307476]	68	-10.07
PC-3p-114877_33	Mbp	myelin basic protein [Source:RGD Symbol;Acc:3054]	66	-10.06
PC-3p-114877_33	Mbp	myelin basic protein [Source:RGD Symbol;Acc:3054]	66	-10.06
PC-3p-114877_33	Oat	ornithine aminotransferase [Source:RGD Symbol;Acc:621724]	58	-11.61
PC-3p-114877_33	Pgm2l1	phosphoglucomutase 2-like 1 [Source:RGD Symbol;Acc:1583226]	78	-10.97
PC-3p-114877_33	Serpinh1	serpin family H member 1 [Source:RGD Symbol;Acc:69302]	66	-15.61
PC-3p-114877_33	Mindy3	MINDY lysine 48 deubiquitinase 3 [Source:RGD Symbol;Acc:1309605]	66	-12.48
PC-3p-114877_33	RGD1310717	similar to RIKEN cDNA E030002O03 [Source:RGD Symbol;Acc:1310717]	83	-12.94
PC-3p-114877_33	Pcmtd2	protein-L-isoaspartate (D-aspartate) O-methyltransferase domain containing 2 [Source:RGD Symbol;Acc:1305684]	69	-28.21
PC-3p-114877_33	Olfm3	olfactomedin 3 [Source:RGD Symbol;Acc:628672]	68	-11.4
PC-3p-114877_33	Ndufab1	NADH:ubiquinone oxidoreductase subunit AB1 [Source:RGD Symbol;Acc:1305619]	70	-12.05
PC-3p-114877_33	Tpm1	tropomyosin 1 [Source:RGD Symbol;Acc:3898]	53	-12.94
PC-3p-114877_33	Tpsab1	tryptase alpha/beta 1 [Source:RGD Symbol;Acc:3066]	89	-10.23
PC-3p-114877_33	Nacc2	NACC family member 2 [Source:RGD Symbol;Acc:1309292]	80	-11.51
PC-3p-114877_33	Nfu1	NFU1 iron-sulfur cluster scaffold [Source:RGD Symbol;Acc:1307823]	92	-12.41
PC-3p-114877_33	Ahcyl2	adenosylhomocysteinase-like 2 [Source:RGD Symbol;Acc:1564895]	71	-10.76
PC-3p-114877_33	Slc45a2	solute carrier family 45, member 2 [Source:RGD Symbol;Acc:1306690]	53	-11.24
PC-3p-114877_33	Fchsd1	FCH and double SH3 domains 1 [Source:RGD Symbol;Acc:1308240]	68	-10.7
PC-3p-114877_33	Gnai3	G protein subunit alpha i3 [Source:RGD Symbol;Acc:2714]	86	-11.09
PC-3p-114877_33	Dph3	diphthamide biosynthesis 3 [Source:RGD Symbol;Acc:1590566]	51	-14.26
PC-3p-114877_33	Khdc4	KH domain containing 4, pre-mRNA splicing factor [Source:RGD Symbol;Acc:1565775]	70	-10.46
PC-3p-114877_33	Twist2	twist family bHLH transcription factor 2 [Source:RGD Symbol;Acc:621286]	76	-15.7
PC-3p-114877_33	Pstk	phosphoseryl-tRNA kinase [Source:RGD Symbol;Acc:1564300]	75	-10.25
PC-3p-114877_33	Rbm8a	RNA binding motif protein 8A [Source:RGD Symbol;Acc:1310099]	89	-12.49
PC-3p-114877_33	Trmt6	tRNA methyltransferase 6 [Source:RGD Symbol;Acc:1308877]	63	-19.65
PC-3p-114877_33	Cavin2	caveolae associated protein 2 [Source:RGD Symbol;Acc:1359345]	82	-14.24
PC-3p-114877_33	LOC100125362	hypothetical protein LOC100125362 [Source:RGD Symbol;Acc:1642426]	77	-26.6
PC-3p-114877_33	Psmf1	proteasome inhibitor subunit 1 [Source:RGD Symbol;Acc:1587528]	63	-10.01
PC-3p-114877_33	Cyren	cell cycle regulator of NHEJ [Source:RGD Symbol;Acc:1563238]	87	-13.11
PC-3p-114877_33	Scn4b	sodium voltage-gated channel beta subunit 4 [Source:RGD Symbol;Acc:631404]	57	-11.66
PC-3p-114877_33	Ube2k	ubiquitin-conjugating enzyme E2K [Source:RGD Symbol;Acc:1311626]	66	-29.52
PC-3p-114877_33	Sele	selectin E [Source:RGD Symbol;Acc:3654]	66	-14.44
PC-3p-114877_33	Ccdc190	coiled-coil domain containing 190 [Source:RGD Symbol;Acc:1560672]	69	-10.01
PC-3p-114877_33	Fam117b	family with sequence similarity 117, member B [Source:RGD Symbol;Acc:1307676]	71	-14.75
PC-3p-114877_33	Trpt1	tRNA phosphotransferase 1 [Source:RGD Symbol;Acc:1310831]	61	-10.48
PC-3p-114877_33	RGD1562726	similar to Putative protein C21orf62 homolog [Source:RGD Symbol;Acc:1562726]	50	-11.34
PC-3p-114877_33	Sgsm2	small G protein signaling modulator 2 [Source:RGD Symbol;Acc:1306957]	84	-12.68
PC-3p-114877_33	Slc25a21	solute carrier family 25 member 21 [Source:RGD Symbol;Acc:621444]	60	-11.15
PC-3p-114877_33	Usp38	ubiquitin specific peptidase 38 [Source:RGD Symbol;Acc:1311974]	89	-11.63
PC-3p-114877_33	Aebp2	AE binding protein 2 [Source:RGD Symbol;Acc:1307233]	57	-13.38
PC-3p-114877_33	Zfp367	zinc finger protein 367 [Source:RGD Symbol;Acc:1307136]	74	-11.87
PC-3p-114877_33	Dnal1	dynein, axonemal, light chain 1 [Source:RGD Symbol;Acc:1591349]	73	-12.35
PC-3p-114877_33	Ccl25	C-C motif chemokine ligand 25 [Source:RGD Symbol;Acc:1305530]	94	-11.27
PC-3p-114877_33	RGD1359158	similar to RIKEN cDNA 1110059E24 [Source:RGD Symbol;Acc:1359158]	95	-12.29
PC-3p-114877_33	Tmem267	transmembrane protein 267 [Source:RGD Symbol;Acc:1562550]	67	-11.73
PC-3p-114877_33	Hsh2d	hematopoietic SH2 domain containing [Source:RGD Symbol;Acc:2321939]	64	-15.99
PC-3p-114877_33	Bmp3	bone morphogenetic protein 3 [Source:RGD Symbol;Acc:2212]	58	-19.24
PC-3p-114877_33	Cybb	cytochrome b-245 beta chain [Source:RGD Symbol;Acc:620574]	72	-10.17
PC-3p-114877_33	Dixdc1	DIX domain containing 1 [Source:RGD Symbol;Acc:1309902]	88	-11.58
PC-3p-114877_33	Pappa2	pappalysin 2 [Source:RGD Symbol;Acc:1591785]	78	-18.41
PC-3p-114877_33	Fam168b	family with sequence similarity 168, member B [Source:RGD Symbol;Acc:1583985]	68	-11.32
PC-3p-114877_33	Yrdc	yrdC N(6)-threonylcarbamoyltransferase domain containing [Source:RGD Symbol;Acc:708492]	70	-30.59
PC-3p-114877_33	Rabep1	rabaptin, RAB GTPase binding effector protein 1 [Source:RGD Symbol;Acc:708568]	65	-14.19
PC-3p-114877_33	Plod2	procollagen lysine, 2-oxoglutarate 5-dioxygenase 2 [Source:RGD Symbol;Acc:3353]	84	-19.16
PC-3p-114877_33	Trpc6	transient receptor potential cation channel, subfamily C, member 6 [Source:RGD Symbol;Acc:619788]	56	-12.22
PC-3p-114877_33	Ddx59	DEAD-box helicase 59 [Source:RGD Symbol;Acc:1359520]	78	-19.57
PC-3p-114877_33	Dusp14	dual specificity phosphatase 14 [Source:RGD Symbol;Acc:1307415]	87	-15.55
PC-3p-114877_33	Hapln1	hyaluronan and proteoglycan link protein 1 [Source:RGD Symbol;Acc:2412]	86	-10.23
PC-3p-114877_33	Ddx59	DEAD-box helicase 59 [Source:RGD Symbol;Acc:1359520]	78	-19.57
PC-3p-114877_33	Lgals8	galectin 8 [Source:RGD Symbol;Acc:621272]	55	-12.22
PC-3p-114877_33	Ctnnd2	catenin delta 2 [Source:RGD Symbol;Acc:620734]	65	-29.22
PC-3p-114877_33	Lipi	lipase I [Source:RGD Symbol;Acc:1310162]	68	-12.01
PC-3p-114877_33	Gpr174	G protein-coupled receptor 174 [Source:RGD Symbol;Acc:1564689]	90	-13.08
PC-3p-114877_33	LOC100912836	leucine-rich repeat-containing protein PRAME-like [Source:RGD Symbol;Acc:6485636]	75	-14.92
PC-3p-114877_33	Mthfd2l	methylenetetrahydrofolate dehydrogenase (NADP+ dependent) 2-like [Source:RGD Symbol;Acc:1310879]	59	-11.13
PC-3p-114877_33	Sdc3	syndecan 3 [Source:RGD Symbol;Acc:621486]	53	-15.02
PC-3p-114877_33	Eif4a1	eukaryotic translation initiation factor 4A1 [Source:RGD Symbol;Acc:735141]	52	-12.25
PC-3p-114877_33	Hif1a	hypoxia inducible factor 1 subunit alpha [Source:RGD Symbol;Acc:61928]	57	-16.51
PC-3p-114877_33	Snx2	sorting nexin 2 [Source:RGD Symbol;Acc:1310291]	64	-11.58
PC-3p-114877_33	Vegfb	vascular endothelial growth factor B [Source:RGD Symbol;Acc:619799]	55	-10.4
PC-3p-114877_33	Kcnd3	potassium voltage-gated channel subfamily D member 3 [Source:RGD Symbol;Acc:68394]	57	-11.27
PC-3p-114877_33	Slc25a27	solute carrier family 25, member 27 [Source:RGD Symbol;Acc:620787]	93	-10.52
PC-3p-114877_33	Entpd1	ectonucleoside triphosphate diphosphohydrolase 1 [Source:RGD Symbol;Acc:69265]	52	-10.48
PC-3p-114877_33	Cyp2c24	cytochrome P450, family 2, subfamily c, polypeptide 24 [Source:RGD Symbol;Acc:1563697]	98	-10.71
PC-3p-114877_33	Plod2	procollagen lysine, 2-oxoglutarate 5-dioxygenase 2 [Source:RGD Symbol;Acc:3353]	84	-19.16
PC-3p-114877_33	Dclk2	doublecortin-like kinase 2 [Source:RGD Symbol;Acc:1308384]	78	-10.8
PC-3p-114877_33	Snw1	SNW domain containing 1 [Source:RGD Symbol;Acc:1561926]	83	-14.81
PC-3p-114877_33	Commd6	COMM domain containing 6 [Source:RGD Symbol;Acc:1560745]	89	-13.48
PC-3p-114877_33	Mbp	myelin basic protein [Source:RGD Symbol;Acc:3054]	66	-10.06
PC-3p-114877_33	Mbp	myelin basic protein [Source:RGD Symbol;Acc:3054]	66	-10.06
PC-3p-114877_33	Pank3	pantothenate kinase 3 [Source:RGD Symbol;Acc:1310531]	55	-11.66
PC-3p-114877_33	Ttc7a	tetratricopeptide repeat domain 7A [Source:RGD Symbol;Acc:1306211]	60	-10.48
PC-3p-114877_33	Ap3s1	adaptor related protein complex 3 subunit sigma 1 [Source:RGD Symbol;Acc:1311115]	80	-10.27
PC-3p-114877_33	Limch1	LIM and calponin homology domains 1 [Source:RGD Symbol;Acc:1305269]	53	-10.45
PC-3p-114877_33	Slc5a9	solute carrier family 5 member 9 [Source:RGD Symbol;Acc:1311383]	70	-23.88
PC-3p-114877_33	Trim16	tripartite motif-containing 16 [Source:RGD Symbol;Acc:1309749]	53	-32.98
PC-3p-114877_33	Etv1	ets variant 1 [Source:RGD Symbol;Acc:1312007]	93	-12.06
PC-3p-114877_33	Sgo1	shugoshin 1 [Source:RGD Symbol;Acc:1593238]	91	-12.89
PC-3p-114877_33	Dclk2	doublecortin-like kinase 2 [Source:RGD Symbol;Acc:1308384]	71	-10.8
PC-3p-114877_33	Zc2hc1a	zinc finger, C2HC-type containing 1A [Source:RGD Symbol;Acc:1311970]	80	-10.42
PC-3p-114877_33	Acaa2	acetyl-CoA acyltransferase 2 [Source:RGD Symbol;Acc:620482]	74	-11.78
PC-3p-114877_33	Ece1	endothelin converting enzyme 1 [Source:RGD Symbol;Acc:620293]	92	-22.68
PC-3p-114877_33	Wdr4	WD repeat domain 4 [Source:RGD Symbol;Acc:1585179]	71	-21.48
PC-3p-114877_33	Xpnpep3	X-prolyl aminopeptidase 3 [Source:RGD Symbol;Acc:1589063]	64	-10.54
PC-3p-114877_33	Snai2	snail family transcriptional repressor 2 [Source:RGD Symbol;Acc:3722]	90	-10.01
PC-3p-114877_33	LOC103694506	ubiquitin-conjugating enzyme E2 W [Source:RGD Symbol;Acc:9288456]	77	-15.11
PC-3p-114877_33	Avil	advillin [Source:RGD Symbol;Acc:620301]	76	-20.23
PC-3p-114877_33	Chst14	carbohydrate sulfotransferase 14 [Source:RGD Symbol;Acc:1585023]	88	-11.89
PC-3p-114877_33	Impact	impact RWD domain protein [Source:RGD Symbol;Acc:1591977]	90	-10.74
PC-3p-114877_33	Ppm1l	protein phosphatase, Mg2+/Mn2+ dependent, 1L [Source:RGD Symbol;Acc:1305220]	91	-11.11
PC-3p-114877_33	LOC100910207	protein Dr1-like [Source:RGD Symbol;Acc:6499394]	58	-16.8
PC-3p-114877_33	Abcb11	ATP binding cassette subfamily B member 11 [Source:RGD Symbol;Acc:619930]	54	-10.23
PC-3p-114877_33	Dnal1	dynein, axonemal, light chain 1 [Source:RGD Symbol;Acc:1591349]	72	-12.35
PC-3p-114877_33	Pknox2	PBX/knotted 1 homeobox 2 [Source:RGD Symbol;Acc:1590611]	95	-13.86
PC-3p-114877_33	Asb12	ankyrin repeat and SOCS box-containing 12 [Source:RGD Symbol;Acc:1561142]	91	-16.94
PC-3p-114877_33	Far1	fatty acyl CoA reductase 1 [Source:RGD Symbol;Acc:1306647]	98	-11.05
PC-3p-114877_33	Alg13	ALG13, UDP-N-acetylglucosaminyltransferase subunit [Source:RGD Symbol;Acc:1359416]	85	-11.09
PC-3p-114877_33	Rell1	RELT-like 1 [Source:RGD Symbol;Acc:1307468]	88	-13.29
PC-3p-114877_33	Yipf6	Yip1 domain family, member 6 [Source:RGD Symbol;Acc:1566154]	86	-10.61
PC-3p-114877_33	Sele	selectin E [Source:RGD Symbol;Acc:3654]	87	-14.44
PC-3p-114877_33	Fyn	FYN proto-oncogene, Src family tyrosine kinase [Source:RGD Symbol;Acc:2641]	63	-13.21
PC-3p-114877_33	Dnal1	dynein, axonemal, light chain 1 [Source:RGD Symbol;Acc:1591349]	72	-12.35
PC-3p-114877_33	Dusp14	dual specificity phosphatase 14 [Source:RGD Symbol;Acc:1307415]	87	-15.55
PC-3p-114877_33	Spry3	sprouty RTK signaling antagonist 3 [Source:RGD Symbol;Acc:1562172]	52	-14.48
PC-3p-114877_33	Ubfd1	ubiquitin family domain containing 1 [Source:RGD Symbol;Acc:1306614]	73	-10.35
PC-3p-114877_33	Strn3	striatin 3 [Source:RGD Symbol;Acc:621827]	99	-10.87
PC-3p-114877_33	Ece1	endothelin converting enzyme 1 [Source:RGD Symbol;Acc:620293]	92	-22.68
PC-3p-114877_33	RGD1305938	similar to expressed sequence AW549877 [Source:RGD Symbol;Acc:1305938]	57	-21.45
PC-3p-114877_33	C1galt1	core 1 synthase, glycoprotein-N-acetylgalactosamine 3-beta-galactosyltransferase, 1 [Source:RGD Symbol;Acc:621105]	84	-10.57
PC-3p-114877_33	Cetn2	centrin 2 [Source:RGD Symbol;Acc:620247]	76	-11.83
PC-3p-114877_33	Cpg1	candidate plasticity gene 1 [Source:RGD Symbol;Acc:631343]	69	-10.32
PC-3p-114877_33	AABR07026294.1	NA	59	-16.9
PC-3p-114877_33	NEWGENE_1586233	TP53 regulated inhibitor of apoptosis 1 [Source:RGD Symbol;Acc:11471617]	56	-11.67
PC-3p-114877_33	Sfrp4	secreted frizzled-related protein 4 [Source:RGD Symbol;Acc:621075]	69	-20.42
PC-3p-114877_33	Card6	caspase recruitment domain family, member 6 [Source:RGD Symbol;Acc:1305805]	84	-36.68
PC-3p-114877_33	Hspa2	heat shock protein family A member 2 [Source:RGD Symbol;Acc:620664]	84	-11.76
PC-3p-114877_33	Smoc2	SPARC related modular calcium binding 2 [Source:RGD Symbol;Acc:1306681]	62	-12.5
PC-3p-114877_33	Zfp275	zinc finger protein 275 [Source:RGD Symbol;Acc:1564630]	91	-11.13
PC-3p-114877_33	Dclk2	doublecortin-like kinase 2 [Source:RGD Symbol;Acc:1308384]	66	-10.8
PC-3p-114877_33	RGD1563060	similar to AVLV472 [Source:RGD Symbol;Acc:1563060]	76	-10.19
PC-3p-114877_33	AABR07017868.4	NA	92	-11.17
PC-3p-114877_33	Cr2	complement C3d receptor 2 [Source:RGD Symbol;Acc:1310065]	79	-10.28
PC-3p-114877_33	Has3	hyaluronan synthase 3 [Source:RGD Symbol;Acc:628656]	56	-14.39
PC-3p-114877_33	Zc3h12b	zinc finger CCCH-type containing 12B [Source:RGD Symbol;Acc:1560891]	74	-12.21
PC-3p-114877_33	Mthfd2l	methylenetetrahydrofolate dehydrogenase (NADP+ dependent) 2-like [Source:RGD Symbol;Acc:1310879]	59	-11.13
PC-3p-114877_33	Mlh1	mutL homolog 1 [Source:RGD Symbol;Acc:620937]	78	-10.35
PC-3p-114877_33	Slamf1	signaling lymphocytic activation molecule family member 1 [Source:RGD Symbol;Acc:1560634]	94	-11.72
PC-3p-114877_33	Ncam2	neural cell adhesion molecule 2 [Source:RGD Symbol;Acc:1303131]	89	-11.83
PC-3p-114877_33	Gpr22	G protein-coupled receptor 22 [Source:RGD Symbol;Acc:1310848]	52	-14.8
PC-3p-114877_33	AABR07017634.1	NA	93	-12.78
PC-3p-114877_33	Dusp14	dual specificity phosphatase 14 [Source:RGD Symbol;Acc:1307415]	87	-15.55
PC-3p-114877_33	Zc4h2	zinc finger C4H2-type containing [Source:RGD Symbol;Acc:1561708]	81	-15.33
PC-3p-114877_33	Nr2f2	nuclear receptor subfamily 2, group F, member 2 [Source:RGD Symbol;Acc:69305]	72	-10.01
PC-3p-114877_33	Sec24c	SEC24 homolog C, COPII coat complex component [Source:RGD Symbol;Acc:1597739]	81	-10.44
PC-3p-114877_33	Clca1	chloride channel accessory 1 [Source:RGD Symbol;Acc:1306258]	86	-10.36
PC-3p-114877_33	LOC100360413	eukaryotic translation elongation factor 1 alpha 1-like [Source:RGD Symbol;Acc:2322143]	58	-10.04
PC-3p-114877_33	Fgfr1op	Fgfr1 oncogene partner [Source:RGD Symbol;Acc:1583370]	70	-10.77
PC-3p-114877_33	Ywhah	tyrosine 3-monooxygenase/tryptophan 5-monooxygenase activation protein, eta [Source:RGD Symbol;Acc:3978]	70	-14.25
PC-3p-114877_33	Plod2	procollagen lysine, 2-oxoglutarate 5-dioxygenase 2 [Source:RGD Symbol;Acc:3353]	84	-19.16
PC-3p-114877_33	Fyn	FYN proto-oncogene, Src family tyrosine kinase [Source:RGD Symbol;Acc:2641]	63	-13.21
PC-3p-114877_33	Asb12	ankyrin repeat and SOCS box-containing 12 [Source:RGD Symbol;Acc:1561142]	89	-16.94
PC-3p-114877_33	Ywhah	tyrosine 3-monooxygenase/tryptophan 5-monooxygenase activation protein, eta [Source:RGD Symbol;Acc:3978]	72	-14.25
PC-3p-114877_33	Nacc2	NACC family member 2 [Source:RGD Symbol;Acc:1309292]	80	-11.51
PC-3p-114877_33	Fpgt	fucose-1-phosphate guanylyltransferase [Source:RGD Symbol;Acc:735121]	83	-11.56
PC-3p-114877_33	Abcg2	ATP binding cassette subfamily G member 2 [Source:RGD Symbol;Acc:631345]	98	-10.77
PC-3p-114877_33	LOC100911991	elongation factor 1-alpha 1-like [Source:RGD Symbol;Acc:6489209]	58	-10.04
PC-3p-114877_33	Ap1b1	adaptor related protein complex 1 subunit beta 1 [Source:RGD Symbol;Acc:2064]	98	-10.25
PC-3p-114877_33	Rab23	RAB23, member RAS oncogene family [Source:RGD Symbol;Acc:1306867]	55	-23.77
PC-3p-114877_33	Capza2	capping actin protein of muscle Z-line subunit alpha 2 [Source:RGD Symbol;Acc:1549770]	88	-14.27
PC-3p-114877_33	Prkx	protein kinase, X-linked [Source:RGD Symbol;Acc:1564076]	50	-13.58
PC-3p-114877_33	Yipf6	Yip1 domain family, member 6 [Source:RGD Symbol;Acc:1566154]	86	-10.61
PC-3p-114877_33	Gnai1	G protein subunit alpha i1 [Source:RGD Symbol;Acc:2713]	63	-24.32
PC-3p-114877_33	Aurkb	aurora kinase B [Source:RGD Symbol;Acc:621625]	83	-11.71
PC-3p-114877_33	Hoxa10	homeobox A10 [Source:RGD Symbol;Acc:9410935]	65	-10.08
PC-3p-114877_33	LOC100912608	homeobox protein Hox-A10-like [Source:RGD Symbol;Acc:6485971]	75	-10.08
PC-3p-114877_33	Ddx3	DEAD (Asp-Glu-Ala-Asp) box polypeptide 3 [Source:RGD Symbol;Acc:2314437]	51	-29.61
PC-3p-114877_33	Kcna2	potassium voltage-gated channel subfamily A member 2 [Source:RGD Symbol;Acc:2950]	57	-81.38
PC-3p-114877_33	Cluh	clustered mitochondria homolog [Source:RGD Symbol;Acc:1307222]	75	-11.8
PC-3p-114877_33	Stk38	serine/threonine kinase 38 [Source:RGD Symbol;Acc:1309455]	77	-10.91
PC-3p-114877_33	Gpm6a	glycoprotein m6a [Source:RGD Symbol;Acc:631368]	76	-30.09
PC-3p-114877_33	Gpm6a	glycoprotein m6a [Source:RGD Symbol;Acc:631368]	83	-30.09
PC-3p-114877_33	Nudt7	nudix hydrolase 7 [Source:RGD Symbol;Acc:1306719]	80	-14.64
PC-3p-132011_28	Slc25a1	solute carrier family 25 member 1 [Source:RGD Symbol;Acc:3703]	81	-19.2
PC-3p-132011_28	Aip	aryl-hydrocarbon receptor-interacting protein [Source:RGD Symbol;Acc:628619]	50	-21.28
PC-3p-132011_28	LOC100910540	7SK snRNA methylphosphate capping enzyme-like [Source:RGD Symbol;Acc:6497906]	84	-24.26
PC-3p-132011_28	Kptn	kaptin [Source:MGI Symbol;Acc:MGI:1890380]	84	-19.36
PC-3p-132011_28	Lrrc8c	leucine rich repeat containing 8 VRAC subunit C [Source:RGD Symbol;Acc:1306585]	74	-15.41
PC-3p-132011_28	Gnpda2	glucosamine-6-phosphate deaminase 2 [Source:RGD Symbol;Acc:1305521]	90	-18.14
PC-3p-132011_28	Mmd	monocyte to macrophage differentiation-associated [Source:RGD Symbol;Acc:1592079]	87	-19.1
PC-3p-132011_28	Ptgs2	prostaglandin-endoperoxide synthase 2 [Source:RGD Symbol;Acc:620349]	56	-20.55
PC-3p-132011_28	Ptpn4	protein tyrosine phosphatase, non-receptor type 4 [Source:RGD Symbol;Acc:620712]	63	-25.77
PC-3p-132011_28	Klhl21	kelch-like family member 21 [Source:RGD Symbol;Acc:1305863]	89	-23.87
PC-3p-132011_28	Adamts4	ADAM metallopeptidase with thrombospondin type 1 motif, 4 [Source:RGD Symbol;Acc:621242]	99	-51.4
PC-3p-132011_28	Nlgn3	neuroligin 3 [Source:RGD Symbol;Acc:621119]	95	-19.07
PC-3p-132011_28	Angel2	angel homolog 2 [Source:RGD Symbol;Acc:1305056]	78	-22.61
PC-3p-132011_28	Nlgn3	neuroligin 3 [Source:RGD Symbol;Acc:621119]	95	-19.07
PC-3p-132011_28	Rgs13	regulator of G-protein signaling 13 [Source:RGD Symbol;Acc:1562103]	74	-20.9
PC-3p-132011_28	Wnt3	Wnt family member 3 [Source:RGD Symbol;Acc:3972]	91	-29.83
PC-3p-132011_28	Apln	apelin [Source:RGD Symbol;Acc:620672]	84	-18.59
PC-3p-132011_28	Fam20a	FAM20A, golgi associated secretory pathway pseudokinase [Source:RGD Symbol;Acc:1306364]	74	-24.22
PC-3p-132011_28	Nsmce2	NSE2/MMS21 homolog, SMC5-SMC6 complex SUMO ligase [Source:RGD Symbol;Acc:1305156]	87	-20.16
PC-3p-132011_28	Marc1	mitochondrial amidoxime reducing component 1 [Source:RGD Symbol;Acc:1592219]	92	-19.42
PC-3p-132011_28	Lasp1	LIM and SH3 protein 1 [Source:RGD Symbol;Acc:68408]	68	-51.63
PC-3p-132011_28	Avpr1a	arginine vasopressin receptor 1A [Source:RGD Symbol;Acc:2185]	91	-20.42
PC-3p-132011_28	Ston2	stonin 2 [Source:RGD Symbol;Acc:1311502]	71	-18.23
PC-3p-132011_28	Sdr9c7	short chain dehydrogenase/reductase family 9C, member 7 [Source:RGD Symbol;Acc:628716]	90	-19.71
PC-3p-132011_28	Polr3h	RNA polymerase III subunit H [Source:RGD Symbol;Acc:1305889]	95	-19.38
PC-3p-132011_28	Mterf3	mitochondrial transcription termination factor 3 [Source:RGD Symbol;Acc:735158]	92	-24.61
PC-3p-132011_28	Eny2	ENY2, transcription and export complex 2 subunit [Source:RGD Symbol;Acc:1596439]	84	-21.64
PC-3p-132011_28	Sirpa	signal-regulatory protein alpha [Source:RGD Symbol;Acc:3449]	79	-21.81
PC-3p-132011_28	Trhr	thyrotropin releasing hormone receptor [Source:RGD Symbol;Acc:3904]	91	-20.42
PC-3p-132011_28	Erbb3	erb-b2 receptor tyrosine kinase 3 [Source:RGD Symbol;Acc:69323]	78	-19.88
PC-3p-132011_28	Slc1a4	solute carrier family 1 member 4 [Source:RGD Symbol;Acc:735146]	64	-20.35
PC-3p-132011_28	Frs2	fibroblast growth factor receptor substrate 2 [Source:RGD Symbol;Acc:1308201]	70	-19.9
PC-3p-132011_28	Ndufa4	NDUFA4, mitochondrial complex associated [Source:RGD Symbol;Acc:1584719]	99	-18.96
PC-3p-132011_28	Steap2	STEAP2 metalloreductase [Source:RGD Symbol;Acc:1307050]	89	-21.58
PC-3p-132011_28	Hs1bp3	HCLS1 binding protein 3 [Source:RGD Symbol;Acc:1311331]	95	-22.91
PC-3p-132011_28	C1d	C1D nuclear receptor corepressor [Source:RGD Symbol;Acc:1560600]	85	-26.48
PC-3p-132011_28	Il5ra	interleukin 5 receptor subunit alpha [Source:RGD Symbol;Acc:70938]	67	-21.19
PC-3p-132011_28	Grhl2	grainyhead-like transcription factor 2 [Source:RGD Symbol;Acc:1561191]	85	-17.85
PC-3p-132011_28	Prdm5	PR/SET domain 5 [Source:RGD Symbol;Acc:1588700]	99	-22.89
PC-3p-132011_28	Map3k9	mitogen-activated protein kinase kinase kinase 9 [Source:RGD Symbol;Acc:1562149]	71	-19.29
PC-3p-132011_28	Pm20d1	peptidase M20 domain containing 1 [Source:RGD Symbol;Acc:1564063]	83	-18.88
PC-3p-132011_28	Plxna2	plexin A2 [Source:RGD Symbol;Acc:1305325]	58	-44.6
PC-3p-132011_28	Timm10	translocase of inner mitochondrial membrane 10 [Source:RGD Symbol;Acc:621741]	92	-17.91
PC-3p-132011_28	Nuak1	NUAK family kinase 1 [Source:RGD Symbol;Acc:1309956]	55	-18.24
PC-3p-132011_28	Nf2	neurofibromin 2 [Source:RGD Symbol;Acc:3169]	55	-22.3
PC-3p-132011_28	Cnr1	cannabinoid receptor 1 [Source:RGD Symbol;Acc:2369]	97	-25.1
PC-3p-132011_28	Tnfrsf11b	TNF receptor superfamily member 11B [Source:RGD Symbol;Acc:619802]	94	-18.14
PC-3p-132011_28	Tmem222	transmembrane protein 222 [Source:RGD Symbol;Acc:1304793]	78	-18.99
PC-3p-132011_28	Slc9a9	solute carrier family 9 member A9 [Source:RGD Symbol;Acc:1560736]	82	-25.36
PC-3p-132011_28	Ncs1	neuronal calcium sensor 1 [Source:RGD Symbol;Acc:68417]	51	-56.82
PC-3p-132011_28	Zfyve1	zinc finger FYVE-type containing 1 [Source:RGD Symbol;Acc:1307795]	67	-14.24
PC-3p-132011_28	Slco2a1	solute carrier organic anion transporter family, member 2a1 [Source:RGD Symbol;Acc:3051]	77	-20.71
PC-3p-132011_28	Lrpap1	LDL receptor related protein associated protein 1 [Source:RGD Symbol;Acc:620700]	62	-23.66
PC-3p-132011_28	Lrrn2	leucine rich repeat neuronal 2 [Source:RGD Symbol;Acc:1305482]	50	-26.07
PC-3p-132011_28	Prokr1	prokineticin receptor 1 [Source:RGD Symbol;Acc:708443]	79	-22.16
PC-3p-132011_28	Tmem88	transmembrane protein 88 [Source:RGD Symbol;Acc:1561781]	56	-25.35
PC-3p-132011_28	Mrps2	mitochondrial ribosomal protein S2 [Source:RGD Symbol;Acc:1309116]	88	-24.33
PC-3p-132011_28	Cd180	CD180 molecule [Source:RGD Symbol;Acc:1308170]	94	-15.73
PC-3p-132011_28	Casp3	caspase 3 [Source:RGD Symbol;Acc:2275]	86	-17.3
PC-3p-132011_28	Tmem229b	transmembrane protein 229B [Source:RGD Symbol;Acc:1562622]	88	-70.61
PC-3p-132011_28	Fgl1	fibrinogen-like 1 [Source:RGD Symbol;Acc:620169]	99	-19.21
PC-3p-132011_28	Tifa	TRAF-interacting protein with forkhead-associated domain [Source:RGD Symbol;Acc:1359151]	83	-15.64
PC-3p-132011_28	Klhl25	kelch-like family member 25 [Source:RGD Symbol;Acc:1310815]	64	-29.1
PC-3p-132011_28	LOC361346	similar to chromosome 18 open reading frame 54 [Source:RGD Symbol;Acc:1563837]	83	-18.55
PC-3p-132011_28	Plac9	placenta-specific 9 [Source:RGD Symbol;Acc:1306662]	75	-20.4
PC-3p-132011_28	Mtmr9	myotubularin related protein 9 [Source:RGD Symbol;Acc:628840]	93	-19.87
PC-3p-132011_28	Mmaa	metabolism of cobalamin associated A [Source:RGD Symbol;Acc:1305035]	67	-23.34
PC-3p-132011_28	Foxp3	forkhead box P3 [Source:RGD Symbol;Acc:1562112]	94	-46.44
PC-3p-132011_28	S100a5	S100 calcium binding protein A5 [Source:RGD Symbol;Acc:1308996]	53	-25.43
PC-3p-132011_28	Luzp1	leucine zipper protein 1 [Source:RGD Symbol;Acc:61839]	59	-28.13
PC-3p-132011_28	Slc16a8	solute carrier family 16 member 8 [Source:RGD Symbol;Acc:69282]	88	-19.12
PC-3p-132011_28	LOC100294508	dyslexia susceptibility 2-like [Source:RGD Symbol;Acc:2306719]	75	-61.87
PC-3p-132011_28	Prr5	proline rich 5 [Source:RGD Symbol;Acc:1307954]	66	-14.95
PC-3p-132011_28	Rnf181	ring finger protein 181 [Source:RGD Symbol;Acc:1359698]	75	-22.76
PC-3p-132011_28	Eif4ebp1	eukaryotic translation initiation factor 4E binding protein 1 [Source:RGD Symbol;Acc:620259]	95	-49.87
PC-3p-132011_28	Erlin1	ER lipid raft associated 1 [Source:RGD Symbol;Acc:1307058]	86	-19.95
PC-3p-132011_28	March8	membrane associated ring-CH-type finger 8 [Source:RGD Symbol;Acc:1309339]	53	-81.18
PC-3p-132011_28	Eefsec	eukaryotic elongation factor, selenocysteine-tRNA-specific [Source:RGD Symbol;Acc:1560552]	98	-22.77
PC-3p-132011_28	Chtop	chromatin target of PRMT1 [Source:RGD Symbol;Acc:1359407]	87	-19.07
PC-3p-132011_28	Ccdc115	coiled-coil domain containing 115 [Source:RGD Symbol;Acc:1304653]	97	-19.17
PC-3p-132011_28	Tmem260	transmembrane protein 260 [Source:RGD Symbol;Acc:1562018]	70	-20.99
PC-3p-132011_28	Ints9	integrator complex subunit 9 [Source:RGD Symbol;Acc:1311539]	96	-23.56
PC-3p-132011_28	Hcrtr1	hypocretin receptor 1 [Source:RGD Symbol;Acc:2787]	86	-16.71
PC-3p-132011_28	Omg	oligodendrocyte-myelin glycoprotein [Source:RGD Symbol;Acc:1359125]	96	-15.55
PC-3p-132011_28	Igsf3	immunoglobulin superfamily, member 3 [Source:RGD Symbol;Acc:1307796]	86	-22.82
PC-3p-132011_28	Cdh13	cadherin 13 [Source:RGD Symbol;Acc:619745]	90	-18.5
PC-3p-132011_28	Il1rl1	interleukin 1 receptor-like 1 [Source:RGD Symbol;Acc:2894]	83	-18.36
PC-3p-132011_28	Necab2	N-terminal EF-hand calcium binding protein 2 [Source:RGD Symbol;Acc:621844]	95	-27.62
PC-3p-132011_28	Plekhf1	pleckstrin homology and FYVE domain containing 1 [Source:RGD Symbol;Acc:1310544]	89	-30.74
PC-3p-132011_28	Lgi1	leucine-rich, glioma inactivated 1 [Source:RGD Symbol;Acc:628742]	75	-16.82
PC-3p-132011_28	Taf8	TATA-box binding protein associated factor 8 [Source:RGD Symbol;Acc:1308423]	78	-22.31
PC-3p-132011_28	Aicda	activation-induced cytidine deaminase [Source:RGD Symbol;Acc:1303222]	87	-16.13
PC-3p-132011_28	Inka2	inka box actin regulator 2 [Source:RGD Symbol;Acc:1306526]	50	-16.43
PC-3p-132011_28	Lrp4	LDL receptor related protein 4 [Source:RGD Symbol;Acc:619731]	94	-43.93
PC-3p-132011_28	Tm4sf4	transmembrane 4 L six family member 4 [Source:RGD Symbol;Acc:621784]	98	-17.5
PC-3p-132011_28	Ccl22	C-C motif chemokine ligand 22 [Source:RGD Symbol;Acc:619933]	61	-25.2
PC-3p-132011_28	Rnmt	RNA (guanine-7-) methyltransferase [Source:RGD Symbol;Acc:1309242]	78	-28.8
PC-3p-132011_28	Tnfrsf1b	TNF receptor superfamily member 1B [Source:RGD Symbol;Acc:621238]	83	-27.08
PC-3p-132011_28	Pla2g2f	phospholipase A2, group IIF [Source:RGD Symbol;Acc:1597305]	96	-26.51
PC-3p-132011_28	Nck2	NCK adaptor protein 2 [Source:RGD Symbol;Acc:1305965]	77	-22.8
PC-3p-132011_28	Cdr2	cerebellar degeneration-related protein 2 [Source:RGD Symbol;Acc:1310578]	87	-23.29
PC-3p-132011_28	Fzd4	frizzled class receptor 4 [Source:RGD Symbol;Acc:71017]	54	-19.78
PC-3p-132011_28	Tesk2	testis associated actin remodelling kinase 2 [Source:RGD Symbol;Acc:619984]	71	-20.73
PC-3p-132011_28	Gja5	gap junction protein, alpha 5 [Source:RGD Symbol;Acc:2692]	98	-22.42
PC-3p-132011_28	Snx24	sorting nexin 24 [Source:RGD Symbol;Acc:1306864]	84	-27.67
PC-3p-132011_28	Tent4a	terminal nucleotidyltransferase 4A [Source:RGD Symbol;Acc:1307356]	79	-19.12
PC-3p-132011_28	Klf15	Kruppel-like factor 15 [Source:RGD Symbol;Acc:70918]	63	-20.92
PC-3p-132011_28	Scnn1g	sodium channel epithelial 1 gamma subunit [Source:RGD Symbol;Acc:3641]	99	-23.37
PC-3p-132011_28	Sema3f	semaphorin 3F [Source:RGD Symbol;Acc:1308514]	83	-19.84
PC-3p-132011_28	Sidt2	SID1 transmembrane family, member 2 [Source:RGD Symbol;Acc:1308311]	57	-21.9
PC-3p-132011_28	Eps8l2	EPS8-like 2 [Source:RGD Symbol;Acc:1310912]	57	-20.2
PC-3p-132011_28	Fuom	fucose mutarotase [Source:RGD Symbol;Acc:1311186]	96	-21.41
PC-3p-132011_28	Txndc9	thioredoxin domain containing 9 [Source:RGD Symbol;Acc:708355]	88	-20.77
PC-3p-132011_28	Arfip2	ADP-ribosylation factor interacting protein 2 [Source:RGD Symbol;Acc:1303204]	93	-27.35
PC-3p-132011_28	Ppcdc	phosphopantothenoylcysteine decarboxylase [Source:RGD Symbol;Acc:1306267]	97	-33.91
PC-3p-132011_28	Cd74	CD74 molecule [Source:RGD Symbol;Acc:2313]	96	-24.66
PC-3p-132011_28	Prkcd	protein kinase C, delta [Source:RGD Symbol;Acc:67383]	95	-22.24
PC-3p-132011_28	Gstm4	glutathione S-transferase mu 4 [Source:RGD Symbol;Acc:1565825]	72	-22.05
PC-3p-132011_28	P2ry2	purinergic receptor P2Y2 [Source:RGD Symbol;Acc:62088]	54	-21.32
PC-3p-132011_28	Gtpbp2	GTP binding protein 2 [Source:RGD Symbol;Acc:1306367]	84	-16.95
PC-3p-132011_28	Hhatl	hedgehog acyltransferase-like [Source:RGD Symbol;Acc:1311911]	92	-29.8
PC-3p-132011_28	Pc	pyruvate carboxylase [Source:RGD Symbol;Acc:3262]	59	-18.18
PC-3p-132011_28	Egfl7	EGF-like-domain, multiple 7 [Source:RGD Symbol;Acc:708507]	56	-29.93
PC-3p-132011_28	Fchsd1	FCH and double SH3 domains 1 [Source:RGD Symbol;Acc:1308240]	54	-26.63
PC-3p-132011_28	Timm13	translocase of inner mitochondrial membrane 13 [Source:RGD Symbol;Acc:628845]	72	-19.77
PC-3p-132011_28	Cavin1	caveolae associated protein 1 [Source:RGD Symbol;Acc:1307685]	77	-20.77
PC-3p-132011_28	Rab40c	Rab40c, member RAS oncogene family [Source:RGD Symbol;Acc:727914]	55	-23.18
PC-3p-132011_28	Ptprf	protein tyrosine phosphatase, receptor type, F [Source:RGD Symbol;Acc:3453]	89	-43.58
PC-3p-132011_28	Pigq	phosphatidylinositol glycan anchor biosynthesis, class Q [Source:RGD Symbol;Acc:1359535]	91	-42.83
PC-3p-132011_28	Tmem8a	transmembrane protein 8A [Source:RGD Symbol;Acc:1311395]	74	-59.34
PC-3p-132011_28	B9d2	B9 domain containing 2 [Source:RGD Symbol;Acc:1566122]	81	-26.12
PC-3p-132011_28	Nsg2	neuronal vesicle trafficking associated 2 [Source:RGD Symbol;Acc:1563944]	92	-62.12
PC-3p-132011_28	Snx27	sorting nexin family member 27 [Source:RGD Symbol;Acc:628705]	81	-44.46
PC-3p-132011_28	Ccnd1	cyclin D1 [Source:RGD Symbol;Acc:68384]	70	-17.57
PC-3p-132011_28	Cgn	cingulin [Source:RGD Symbol;Acc:1311992]	87	-35.96
PC-3p-132011_28	Kctd15	potassium channel tetramerization domain containing 15 [Source:RGD Symbol;Acc:1583737]	80	-20.88
PC-3p-132011_28	LOC100125362	hypothetical protein LOC100125362 [Source:RGD Symbol;Acc:1642426]	75	-23.19
PC-3p-132011_28	LOC100910838	neuronal tyrosine-phosphorylated phosphoinositide-3-kinase adapter 1-like [Source:RGD Symbol;Acc:6496186]	74	-24.55
PC-3p-132011_28	Dnali1	dynein, axonemal, light intermediate chain 1 [Source:RGD Symbol;Acc:1309260]	69	-22.19
PC-3p-132011_28	Cep170b	centrosomal protein 170B [Source:RGD Symbol;Acc:1595689]	90	-33.49
PC-3p-132011_28	Tpd52l1	TPD52 like 1 [Source:RGD Symbol;Acc:1594796]	90	-25.08
PC-3p-132011_28	Adgrg6	adhesion G protein-coupled receptor G6 [Source:RGD Symbol;Acc:1308551]	77	-22.95
PC-3p-132011_28	Blvrb	biliverdin reductase B [Source:RGD Symbol;Acc:1306080]	90	-22.87
PC-3p-132011_28	Nrsn2	neurensin 2 [Source:RGD Symbol;Acc:1586322]	93	-28.07
PC-3p-132011_28	Mrrf	mitochondrial ribosome recycling factor [Source:RGD Symbol;Acc:1305897]	88	-17.75
PC-3p-132011_28	Rxfp1	relaxin family peptide receptor 1 [Source:RGD Symbol;Acc:1302973]	88	-18.92
PC-3p-132011_28	Insyn1	inhibitory synaptic factor 1 [Source:RGD Symbol;Acc:1562618]	81	-52.42
PC-3p-132011_28	P2rx3	purinergic receptor P2X 3 [Source:RGD Symbol;Acc:620253]	94	-45.6
PC-3p-132011_28	Gfap	glial fibrillary acidic protein [Source:RGD Symbol;Acc:2679]	97	-19.13
PC-3p-132011_28	Prss35	serine protease 35 [Source:RGD Symbol;Acc:1311282]	96	-23.03
PC-3p-132011_28	Asb6	ankyrin repeat and SOCS box-containing 6 [Source:RGD Symbol;Acc:1308445]	84	-19.82
PC-3p-132011_28	Map1lc3a	microtubule-associated protein 1 light chain 3 alpha [Source:RGD Symbol;Acc:735183]	91	-16.85
PC-3p-132011_28	Pomgnt1	protein O-linked mannose N-acetylglucosaminyltransferase 1 (beta 1,2-) [Source:RGD Symbol;Acc:1359396]	97	-20.96
PC-3p-132011_28	Tal1	TAL bHLH transcription factor 1, erythroid differentiation factor [Source:RGD Symbol;Acc:1306748]	89	-25.44
PC-3p-132011_28	Tmem106a	transmembrane protein 106A [Source:RGD Symbol;Acc:1309043]	88	-22.06
PC-3p-132011_28	Slc35d2	solute carrier family 35 member D2 [Source:RGD Symbol;Acc:1309518]	99	-20.08
PC-3p-132011_28	B4galt7	beta-1,4-galactosyltransferase 7 [Source:RGD Symbol;Acc:1309214]	97	-28.01
PC-3p-132011_28	Lrrn4cl	LRRN4 C-terminal like [Source:RGD Symbol;Acc:1597359]	77	-18.42
PC-3p-132011_28	Grem1	gremlin 1, DAN family BMP antagonist [Source:RGD Symbol;Acc:2359]	90	-22.76
PC-3p-132011_28	Cptp	ceramide-1-phosphate transfer protein [Source:RGD Symbol;Acc:1359656]	85	-22.24
PC-3p-132011_28	Ddx3x	DEAD-box helicase 3, X-linked [Source:RGD Symbol;Acc:1564771]	89	-18.01
PC-3p-132011_28	Fam169b	family with sequence similarity 169, member B [Source:RGD Symbol;Acc:1585883]	88	-46.06
PC-3p-132011_28	Tymp	thymidine phosphorylase [Source:RGD Symbol;Acc:1305756]	79	-23.86
PC-3p-132011_28	Zfyve27	zinc finger FYVE-type containing 27 [Source:RGD Symbol;Acc:735177]	76	-23.75
PC-3p-132011_28	Carmil2	capping protein regulator and myosin 1 linker 2 [Source:RGD Symbol;Acc:1562390]	99	-25.93
PC-3p-132011_28	Fgfr4	fibroblast growth factor receptor 4 [Source:RGD Symbol;Acc:2612]	79	-27.16
PC-3p-132011_28	Fchsd2	FCH and double SH3 domains 2 [Source:RGD Symbol;Acc:1304812]	57	-22.09
PC-3p-132011_28	Ttc21a	tetratricopeptide repeat domain 21A [Source:RGD Symbol;Acc:1308806]	78	-21.69
PC-3p-132011_28	Agrn	agrin [Source:RGD Symbol;Acc:2067]	80	-23.29
PC-3p-132011_28	Tango2	transport and golgi organization 2 homolog [Source:RGD Symbol;Acc:1310348]	81	-23.01
PC-3p-132011_28	Rasl12	RAS-like, family 12 [Source:RGD Symbol;Acc:1306268]	82	-47.7
PC-3p-132011_28	Insyn2	inhibitory synaptic factor 2A [Source:RGD Symbol;Acc:2302685]	76	-20.57
PC-3p-132011_28	Wdr59	WD repeat domain 59 [Source:RGD Symbol;Acc:1592213]	94	-42.45
PC-3p-132011_28	Dnmt3a	DNA methyltransferase 3 alpha [Source:RGD Symbol;Acc:1303336]	83	-20.72
PC-3p-132011_28	Masp1	mannan-binding lectin serine peptidase 1 [Source:RGD Symbol;Acc:620213]	98	-18
PC-3p-132011_28	Agrn	agrin [Source:RGD Symbol;Acc:2067]	80	-23.29
PC-3p-132011_28	Sdc3	syndecan 3 [Source:RGD Symbol;Acc:621486]	65	-43.79
PC-3p-132011_28	N4bp1	Nedd4 binding protein 1 [Source:RGD Symbol;Acc:1305179]	72	-22.18
PC-3p-132011_28	Pdgfd	platelet derived growth factor D [Source:RGD Symbol;Acc:621880]	98	-16.33
PC-3p-132011_28	Cfap77	cilia and flagella associated protein 77 [Source:RGD Symbol;Acc:1564114]	68	-16.92
PC-3p-132011_28	Comt	catechol-O-methyltransferase [Source:RGD Symbol;Acc:2379]	96	-24.31
PC-3p-132011_28	Blzf1	basic leucine zipper nuclear factor 1 [Source:RGD Symbol;Acc:1562452]	97	-19.5
PC-3p-132011_28	LOC100911440	mitochondrial glutamate carrier 1-like [Source:RGD Symbol;Acc:6492572]	86	-21.13
PC-3p-132011_28	Tex19.2	testis expressed gene 19.2 [Source:RGD Symbol;Acc:1588608]	98	-18.68
PC-3p-132011_28	Csnk1d	casein kinase 1, delta [Source:RGD Symbol;Acc:71031]	99	-20.9
PC-3p-132011_28	Ctnnbip1	catenin, beta-interacting protein 1 [Source:RGD Symbol;Acc:1562749]	81	-23.69
PC-3p-132011_28	Capza1	capping actin protein of muscle Z-line subunit alpha 1 [Source:RGD Symbol;Acc:1587438]	91	-43.09
PC-3p-132011_28	Srebf2	sterol regulatory element binding transcription factor 2 [Source:RGD Symbol;Acc:1307751]	55	-19.37
PC-3p-132011_28	Terb2	telomere repeat binding bouquet formation protein 2 [Source:RGD Symbol;Acc:1593334]	93	-65.79
PC-3p-132011_28	Tax1bp3	Tax1 binding protein 3 [Source:RGD Symbol;Acc:1308924]	65	-43.64
PC-3p-132011_28	Ap1b1	adaptor related protein complex 1 subunit beta 1 [Source:RGD Symbol;Acc:2064]	76	-24.56
PC-3p-132011_28	Gopc	golgi associated PDZ and coiled-coil motif containing [Source:RGD Symbol;Acc:1309512]	86	-20.12
PC-3p-132011_28	Sfxn5	sideroflexin 5 [Source:RGD Symbol;Acc:628706]	69	-17.57
PC-3p-132011_28	Mypn	myopalladin [Source:RGD Symbol;Acc:1308510]	91	-33.48
PC-3p-132011_28	Ldb2	LIM domain binding 2 [Source:RGD Symbol;Acc:1307921]	74	-18.68
PC-3p-132011_28	Rpl28	ribosomal protein L28 [Source:RGD Symbol;Acc:621193]	82	-25.49
PC-3p-132011_28	Sbk2	SH3 domain binding kinase family, member 2 [Source:RGD Symbol;Acc:1563279]	68	-22.44
PC-3p-132011_28	Btn2a2	butyrophilin, subfamily 2, member A2 [Source:RGD Symbol;Acc:1306973]	78	-25.74
PC-3p-132011_28	C17h6orf52	similar to human chromosome 6 open reading frame 52 [Source:RGD Symbol;Acc:1562963]	84	-24.08
PC-3p-132011_28	Tmem229a	transmembrane protein 229A [Source:RGD Symbol;Acc:1590212]	55	-23.86
PC-3p-132011_28	Slc38a7	solute carrier family 38, member 7 [Source:RGD Symbol;Acc:1303268]	89	-27.55
PC-3p-132011_28	Ttc7a	tetratricopeptide repeat domain 7A [Source:RGD Symbol;Acc:1306211]	69	-27.5
PC-3p-132011_28	Tab2	TGF-beta activated kinase 1/MAP3K7 binding protein 2 [Source:RGD Symbol;Acc:1309527]	61	-19.73
PC-3p-132011_28	Xkr9	XK related 9 [Source:RGD Symbol;Acc:1359260]	88	-18.89
PC-3p-132011_28	Slc41a1	solute carrier family 41 member 1 [Source:RGD Symbol;Acc:1311397]	83	-22.49
PC-3p-132011_28	Eefsec	eukaryotic elongation factor, selenocysteine-tRNA-specific [Source:RGD Symbol;Acc:1560552]	90	-45.34
PC-3p-132011_28	Fbxw11	F-box and WD repeat domain containing 11 [Source:RGD Symbol;Acc:1309121]	76	-16.43
PC-3p-132011_28	Msrb3	methionine sulfoxide reductase B3 [Source:RGD Symbol;Acc:1596851]	72	-23.93
PC-3p-132011_28	Psmd11	proteasome 26S subunit, non-ATPase 11 [Source:RGD Symbol;Acc:1306450]	93	-20.88
PC-3p-132011_28	Qrich1	glutamine-rich 1 [Source:RGD Symbol;Acc:1311095]	93	-21.24
PC-3p-132011_28	Hipk2	homeodomain interacting protein kinase 2 [Source:RGD Symbol;Acc:1309349]	80	-17.42
PC-3p-132011_28	Htr2c	5-hydroxytryptamine receptor 2C [Source:RGD Symbol;Acc:2848]	92	-43.91
PC-3p-132011_28	Stac2	SH3 and cysteine rich domain 2 [Source:RGD Symbol;Acc:1305548]	67	-29.04
PC-3p-132011_28	Imp4	IMP4, U3 small nucleolar ribonucleoprotein [Source:RGD Symbol;Acc:1308463]	88	-36.49
PC-3p-132011_28	Tmem185a	transmembrane protein 185A [Source:RGD Symbol;Acc:1563037]	93	-27.89
PC-3p-132011_28	Cyp2ab1	cytochrome P450, family 2, subfamily ab, polypeptide 1 [Source:RGD Symbol;Acc:1586963]	92	-26.61
PC-3p-132011_28	Clec2l	C-type lectin domain family 2, member L [Source:RGD Symbol;Acc:1565373]	91	-25.09
PC-3p-132011_28	Sept11	septin 11 [Source:RGD Symbol;Acc:1307405]	98	-20.84
PC-3p-132011_28	Gpr165	G protein-coupled receptor 165 [Source:RGD Symbol;Acc:1564566]	63	-21.54
PC-3p-132011_28	Arhgap1	Rho GTPase activating protein 1 [Source:RGD Symbol;Acc:1306068]	66	-22.56
PC-3p-132011_28	Tmem141	transmembrane protein 141 [Source:RGD Symbol;Acc:1561492]	90	-18.69
PC-3p-132011_28	Arhgef15	Rho guanine nucleotide exchange factor 15 [Source:RGD Symbol;Acc:1306961]	99	-19.7
PC-3p-132011_28	Mob3c	MOB kinase activator 3C [Source:RGD Symbol;Acc:1307821]	90	-20.75
PC-3p-132011_28	Reep3	receptor accessory protein 3 [Source:RGD Symbol;Acc:1560401]	76	-20.54
PC-3p-132011_28	Alg1	ALG1, chitobiosyldiphosphodolichol beta-mannosyltransferase [Source:RGD Symbol;Acc:1310700]	72	-25.09
PC-3p-132011_28	Fam234b	family with sequence similarity 234, member B [Source:RGD Symbol;Acc:1306151]	86	-15.62
PC-3p-132011_28	Chtf8	chromosome transmission fidelity factor 8 [Source:RGD Symbol;Acc:1306894]	86	-163.11
PC-3p-132011_28	RT1-T24-3	RT1 class I, locus T24, gene 3 [Source:RGD Symbol;Acc:1624211]	60	-25.82
PC-3p-132011_28	Klhdc8b	kelch domain containing 8B [Source:RGD Symbol;Acc:1359445]	52	-19.52
PC-3p-132011_28	Arhgap19	Rho GTPase activating protein 19 [Source:RGD Symbol;Acc:1593044]	82	-15.24
PC-3p-132011_28	Snx27	sorting nexin family member 27 [Source:RGD Symbol;Acc:628705]	84	-44.46
PC-3p-132011_28	E2f2	E2F transcription factor 2 [Source:RGD Symbol;Acc:1593939]	50	-71.94
PC-3p-132011_28	Arhgef16	Rho guanine nucleotide exchange factor 16 [Source:RGD Symbol;Acc:1588981]	95	-17.52
PC-3p-132011_28	Pex26	peroxisomal biogenesis factor 26 [Source:RGD Symbol;Acc:1584998]	92	-25.17
PC-3p-132011_28	AABR07051450.1	NA	64	-26.87
PC-3p-132011_28	Dcx	doublecortin [Source:RGD Symbol;Acc:620670]	58	-19.27
PC-3p-132011_28	Gpc1	glypican 1 [Source:RGD Symbol;Acc:61853]	71	-52.44
PC-3p-132011_28	Pfn4	profilin family, member 4 [Source:RGD Symbol;Acc:1359707]	89	-19.23
PC-3p-132011_28	Ube2h	ubiquitin-conjugating enzyme E2H [Source:RGD Symbol;Acc:2319288]	80	-22.93
PC-3p-132011_28	Kcnk5	potassium two pore domain channel subfamily K member 5 [Source:RGD Symbol;Acc:1564985]	53	-26.1
PC-3p-132011_28	Atg4d	autophagy related 4D, cysteine peptidase [Source:RGD Symbol;Acc:1596392]	84	-24.99
PC-3p-132011_28	Acer1	alkaline ceramidase 1 [Source:RGD Symbol;Acc:1588582]	84	-21.8
PC-3p-132011_28	Itprip	inositol 1,4,5-trisphosphate receptor interacting protein [Source:RGD Symbol;Acc:6488464]	78	-24.3
PC-3p-132011_28	Tbl2	transducin (beta)-like 2 [Source:RGD Symbol;Acc:1595038]	52	-22.52
PC-3p-132011_28	Eda2r	ectodysplasin A2 receptor [Source:RGD Symbol;Acc:1564025]	95	-17.31
PC-3p-132011_28	Pdgfd	platelet derived growth factor D [Source:RGD Symbol;Acc:621880]	95	-16.33
PC-3p-132011_28	Dgke	diacylglycerol kinase epsilon [Source:RGD Symbol;Acc:1560914]	56	-33.84
PC-3p-132011_28	Pdgfd	platelet derived growth factor D [Source:RGD Symbol;Acc:621880]	98	-16.33
PC-3p-132011_28	Zscan25	zinc finger and SCAN domain containing 25 [Source:RGD Symbol;Acc:1308619]	98	-24.16
PC-3p-132011_28	AABR07006860.1	ligand dependent nuclear receptor corepressor [Source:NCBI gene;Acc:365462]	77	-18.78
PC-3p-132011_28	Cdh13	cadherin 13 [Source:RGD Symbol;Acc:619745]	90	-18.5
PC-3p-132011_28	Pdzd4	PDZ domain containing 4 [Source:RGD Symbol;Acc:1561214]	62	-24.64
PC-3p-132011_28	P2rx3	purinergic receptor P2X 3 [Source:RGD Symbol;Acc:620253]	94	-45.6
PC-3p-132011_28	Mns1	meiosis-specific nuclear structural 1 [Source:RGD Symbol;Acc:1549718]	86	-17.91
PC-3p-132011_28	Syt6	synaptotagmin 6 [Source:RGD Symbol;Acc:62012]	72	-14.36
PC-3p-132011_28	Slc25a22	solute carrier family 25 member 22 [Source:RGD Symbol;Acc:1307826]	86	-21.13
PC-3p-132011_28	Cabp7	calcium binding protein 7 [Source:RGD Symbol;Acc:1359269]	88	-53.74
PC-3p-132011_28	Ptprf	protein tyrosine phosphatase, receptor type, F [Source:RGD Symbol;Acc:3453]	82	-43.58
PC-3p-132011_28	Kctd15	potassium channel tetramerization domain containing 15 [Source:RGD Symbol;Acc:1583737]	95	-20.88
PC-3p-132011_28	Hnf4a	hepatocyte nuclear factor 4, alpha [Source:RGD Symbol;Acc:2810]	87	-40.45
PC-3p-132011_28	RGD1560110	similar to RIKEN cDNA 4930548H24 [Source:RGD Symbol;Acc:1560110]	94	-23.46
PC-3p-132011_28	AABR07017902.3	NA	68	-27.54
PC-3p-132011_28	Actg1	actin, gamma 1 [Source:RGD Symbol;Acc:1304556]	95	-20.6
PC-3p-132011_28	Zmynd8	zinc finger, MYND-type containing 8 [Source:RGD Symbol;Acc:1309544]	81	-15.29
PC-3p-132011_28	Fbxw11	F-box and WD repeat domain containing 11 [Source:RGD Symbol;Acc:1309121]	77	-16.43
PC-3p-132011_28	Kif11	kinesin family member 11 [Source:RGD Symbol;Acc:621258]	96	-22.07
PC-3p-132011_28	Cplane2	ciliogenesis and planar polarity effector 2 [Source:RGD Symbol;Acc:1561421]	62	-21.34
PC-3p-132011_28	Brd2	bromodomain containing 2 [Source:RGD Symbol;Acc:1303324]	54	-22.9
PC-3p-132011_28	Emd	emerin [Source:RGD Symbol;Acc:2551]	81	-26.36
PC-3p-132011_28	Adam17	ADAM metallopeptidase domain 17 [Source:RGD Symbol;Acc:620404]	87	-15.98
PC-3p-132011_28	Nrsn2	neurensin 2 [Source:RGD Symbol;Acc:1586322]	94	-28.07
PC-3p-132011_28	Lsm2	LSM2 homolog, U6 small nuclear RNA and mRNA degradation associated [Source:RGD Symbol;Acc:1598536]	85	-25.13
PC-3p-132011_28	Tyro3	TYRO3 protein tyrosine kinase [Source:RGD Symbol;Acc:3923]	58	-49.58
PC-3p-132011_28	Xkr9	XK related 9 [Source:RGD Symbol;Acc:1359260]	78	-18.89
PC-3p-132011_28	Nusap1	nucleolar and spindle associated protein 1 [Source:RGD Symbol;Acc:1305764]	68	-22.86
PC-3p-132011_28	RGD1564887	similar to 9130011E15Rik protein [Source:RGD Symbol;Acc:1564887]	99	-19.22
PC-3p-132011_28	Pc	pyruvate carboxylase [Source:RGD Symbol;Acc:3262]	59	-18.18
PC-3p-132011_28	Fgfr4	fibroblast growth factor receptor 4 [Source:RGD Symbol;Acc:2612]	79	-27.16
PC-3p-132011_28	Arhgef16	Rho guanine nucleotide exchange factor 16 [Source:RGD Symbol;Acc:1588981]	95	-17.52
PC-3p-132011_28	Mrps2	mitochondrial ribosomal protein S2 [Source:RGD Symbol;Acc:1309116]	64	-24.33
PC-3p-132011_28	Smurf1	SMAD specific E3 ubiquitin protein ligase 1 [Source:RGD Symbol;Acc:1594738]	77	-49.04
PC-3p-132011_28	Tango2	transport and golgi organization 2 homolog [Source:RGD Symbol;Acc:1310348]	82	-23.01
PC-3p-132011_28	Atg4d	autophagy related 4D, cysteine peptidase [Source:RGD Symbol;Acc:1596392]	84	-24.99
PC-3p-132011_28	Mrpl30	mitochondrial ribosomal protein L30 [Source:RGD Symbol;Acc:1308196]	92	-21.88
PC-3p-132011_28	Zfyve27	zinc finger FYVE-type containing 27 [Source:RGD Symbol;Acc:735177]	76	-46.24
PC-3p-132011_28	Map3k9	mitogen-activated protein kinase kinase kinase 9 [Source:RGD Symbol;Acc:1562149]	71	-19.29
PC-3p-132011_28	B4galt7	beta-1,4-galactosyltransferase 7 [Source:RGD Symbol;Acc:1309214]	97	-28.01
PC-3p-132011_28	Cldn2	claudin 2 [Source:RGD Symbol;Acc:1560247]	92	-17.27
PC-3p-132011_28	Adamts2	ADAM metallopeptidase with thrombospondin type 1 motif, 2 [Source:RGD Symbol;Acc:1565950]	75	-26.29
PC-3p-132011_28	Ypel4	yippee-like 4 [Source:RGD Symbol;Acc:1560142]	70	-25.06
PC-3p-132011_28	Pik3ca	phosphatidylinositol-4,5-bisphosphate 3-kinase, catalytic subunit alpha [Source:RGD Symbol;Acc:620916]	76	-24.33
PC-3p-132011_28	Gtpbp2	GTP binding protein 2 [Source:RGD Symbol;Acc:1306367]	90	-16.95
PC-3p-132011_28	Ldb2	LIM domain binding 2 [Source:RGD Symbol;Acc:1307921]	63	-40.63
PC-3p-132011_28	Arhgef15	Rho guanine nucleotide exchange factor 15 [Source:RGD Symbol;Acc:1306961]	99	-19.7
PC-3p-132011_28	Gimap5	GTPase, IMAP family member 5 [Source:RGD Symbol;Acc:628871]	79	-22.5
PC-3p-132011_28	Cldn2	claudin 2 [Source:RGD Symbol;Acc:1560247]	92	-17.27
PC-3p-132011_28	Zfand3	zinc finger AN1-type containing 3 [Source:RGD Symbol;Acc:1307113]	75	-22.08
PC-3p-132011_28	Acbd3	acyl-CoA binding domain containing 3 [Source:RGD Symbol;Acc:727851]	94	-19.23
PC-3p-132011_28	Fdxr	ferredoxin reductase [Source:RGD Symbol;Acc:621648]	97	-23.11
PC-3p-132011_28	Ern1	endoplasmic reticulum to nucleus signaling 1 [Source:RGD Symbol;Acc:1559716]	50	-36.63
PC-3p-132011_28	Sema3f	semaphorin 3F [Source:RGD Symbol;Acc:1308514]	80	-45.21
PC-3p-132011_28	Rimbp2	RIMS binding protein 2 [Source:RGD Symbol;Acc:708533]	60	-18.53
PC-3p-132011_28	Tent5b	terminal nucleotidyltransferase 5B [Source:RGD Symbol;Acc:1308967]	69	-17.63
PC-3p-132011_28	LOC100911440	mitochondrial glutamate carrier 1-like [Source:RGD Symbol;Acc:6492572]	88	-21.13
PC-3p-132011_28	Gatad2b	GATA zinc finger domain containing 2B [Source:RGD Symbol;Acc:1308533]	89	-15.28
PC-3p-132011_28	Asphd2	aspartate beta-hydroxylase domain containing 2 [Source:RGD Symbol;Acc:1306020]	89	-18.47
PC-3p-132011_28	Nudcd2	NudC domain containing 2 [Source:RGD Symbol;Acc:1307203]	93	-15.58
PC-3p-132011_28	Cdc42se1	CDC42 small effector 1 [Source:RGD Symbol;Acc:1561700]	96	-27.77
PC-3p-132011_28	LOC299282	Serine protease inhibitor [Source:RGD Symbol;Acc:3745]	89	-31.33
PC-3p-132011_28	Pc	pyruvate carboxylase [Source:RGD Symbol;Acc:3262]	59	-18.18
PC-3p-132011_28	Asic1	acid sensing ion channel subunit 1 [Source:RGD Symbol;Acc:71062]	87	-26.21
PC-3p-132011_28	Snn	stannin [Source:RGD Symbol;Acc:3730]	99	-18.6
PC-3p-132011_28	P2rx3	purinergic receptor P2X 3 [Source:RGD Symbol;Acc:620253]	59	-25.23
PC-3p-132011_28	Snurf	SNRPN upstream reading frame [Source:RGD Symbol;Acc:69269]	58	-25.27
PC-3p-132011_28	Slc39a1	solute carrier family 39 member 1 [Source:RGD Symbol;Acc:1305241]	93	-17.35
PC-3p-132011_28	Dnmt3a	DNA methyltransferase 3 alpha [Source:RGD Symbol;Acc:1303336]	83	-20.72
PC-3p-132011_28	Ppp1r8	protein phosphatase 1, regulatory subunit 8 [Source:RGD Symbol;Acc:1306280]	97	-17.52
PC-3p-132011_28	Lrrc75b	leucine rich repeat containing 75B [Source:RGD Symbol;Acc:2318441]	51	-44.59
PC-3p-132011_28	Adap1	ArfGAP with dual PH domains 1 [Source:RGD Symbol;Acc:621418]	52	-15.89
PC-3p-132011_28	Scamp5	secretory carrier membrane protein 5 [Source:RGD Symbol;Acc:68356]	87	-18.37
PC-3p-132011_28	Tmem63c	transmembrane protein 63c [Source:RGD Symbol;Acc:1310207]	70	-29.72
PC-3p-132011_28	Ap1b1	adaptor related protein complex 1 subunit beta 1 [Source:RGD Symbol;Acc:2064]	70	-24.56
PC-3p-132011_28	Hnf4a	hepatocyte nuclear factor 4, alpha [Source:RGD Symbol;Acc:2810]	87	-40.45
PC-3p-132011_28	Mypn	myopalladin [Source:RGD Symbol;Acc:1308510]	91	-33.48
PC-3p-132011_28	Arhgap35	Rho GTPase activating protein 35 [Source:RGD Symbol;Acc:1308738]	73	-55.3
PC-3p-132011_28	Slco2a1	solute carrier organic anion transporter family, member 2a1 [Source:RGD Symbol;Acc:3051]	77	-20.71
PC-3p-132011_28	RGD1561730	similar to cell surface receptor FDFACT [Source:RGD Symbol;Acc:1561730]	76	-26.5
PC-3p-132011_28	Sirpa	signal-regulatory protein alpha [Source:RGD Symbol;Acc:3449]	50	-21.81
PC-3p-132011_28	Tal1	TAL bHLH transcription factor 1, erythroid differentiation factor [Source:RGD Symbol;Acc:1306748]	89	-25.44
PC-3p-132011_28	Smg6	SMG6 nonsense mediated mRNA decay factor [Source:RGD Symbol;Acc:1595918]	92	-16.98
PC-3p-132011_28	March8	membrane associated ring-CH-type finger 8 [Source:RGD Symbol;Acc:1309339]	53	-81.18
PC-3p-132011_28	March8	membrane associated ring-CH-type finger 8 [Source:RGD Symbol;Acc:1309339]	53	-81.18
PC-3p-132011_28	Mief1	mitochondrial elongation factor 1 [Source:RGD Symbol;Acc:1359173]	71	-22.29
PC-3p-132011_28	Slc18a3	solute carrier family 18 member A3 [Source:RGD Symbol;Acc:62072]	68	-19.76
PC-3p-132011_28	Fbxo10	F-box protein 10 [Source:RGD Symbol;Acc:1305465]	87	-19.83
PC-3p-132011_28	Kifc2	kinesin family member C2 [Source:RGD Symbol;Acc:735021]	50	-26.32
PC-3p-132011_28	Tax1bp3	Tax1 binding protein 3 [Source:RGD Symbol;Acc:1308924]	65	-43.64
PC-3p-132011_28	AABR07037451.2	family with sequence similarity 120C [Source:NCBI gene;Acc:317423]	99	-22.28
PC-3p-47903_116	Pdzk1	PDZ domain containing 1 [Source:RGD Symbol;Acc:70924]	79	-15.76
PC-3p-47903_116	Atg12	autophagy related 12 [Source:RGD Symbol;Acc:1306306]	76	-12.13
PC-3p-47903_116	Asf1a	anti-silencing function 1A histone chaperone [Source:RGD Symbol;Acc:1311941]	84	-29.98
PC-3p-47903_116	RT1-Bb	RT1 class II, locus Bb [Source:RGD Symbol;Acc:3469]	94	-15.81
PC-3p-47903_116	Srsf3	serine and arginine rich splicing factor 3 [Source:RGD Symbol;Acc:1309233]	50	-12.52
PC-3p-47903_116	RGD735065	similar to GI:13385412-like protein splice form I [Source:RGD Symbol;Acc:735065]	57	-22.73
PC-3p-47903_116	Nt5dc1	5'-nucleotidase domain containing 1 [Source:RGD Symbol;Acc:1305214]	69	-19.1
PC-3p-47903_116	Lrrc20	leucine rich repeat containing 20 [Source:RGD Symbol;Acc:1566140]	56	-12.08
PC-3p-47903_116	Chmp2b	charged multivesicular body protein 2B [Source:RGD Symbol;Acc:1306781]	95	-11.86
PC-3p-47903_116	Cggbp1	CGG triplet repeat binding protein 1 [Source:RGD Symbol;Acc:1308129]	59	-15.5
PC-3p-47903_116	Uspl1	ubiquitin specific peptidase like 1 [Source:RGD Symbol;Acc:1310835]	80	-18.47
PC-3p-47903_116	Piwil1	piwi-like RNA-mediated gene silencing 1 [Source:RGD Symbol;Acc:1306980]	81	-21.43
PC-3p-47903_116	Ctxn1	cortexin 1 [Source:RGD Symbol;Acc:2449]	72	-16.72
PC-3p-47903_116	Prkrip1	PRKR interacting protein 1 [Source:RGD Symbol;Acc:1595708]	53	-13.78
PC-3p-47903_116	Cdca7	cell division cycle associated 7 [Source:RGD Symbol;Acc:1309363]	61	-18.27
PC-3p-47903_116	Nxpe3	neurexophilin and PC-esterase domain family, member 3 [Source:RGD Symbol;Acc:1584648]	96	-14.63
PC-3p-47903_116	Tecrl	trans-2,3-enoyl-CoA reductase-like [Source:RGD Symbol;Acc:1304608]	56	-12.17
PC-3p-47903_116	Cldn1	claudin 1 [Source:RGD Symbol;Acc:68422]	74	-13.98
PC-3p-47903_116	Ifngr2	interferon gamma receptor 2 [Source:RGD Symbol;Acc:1307532]	83	-20.22
PC-3p-47903_116	Epha5	EPH receptor A5 [Source:RGD Symbol;Acc:620831]	77	-11.39
PC-3p-47903_116	Cnot6l	CCR4-NOT transcription complex, subunit 6-like [Source:RGD Symbol;Acc:1309128]	96	-17.9
PC-3p-47903_116	Rasl11b	RAS-like family 11 member B [Source:RGD Symbol;Acc:1303099]	84	-17.21
PC-3p-47903_116	Ccng2	cyclin G2 [Source:RGD Symbol;Acc:1305002]	89	-10.74
PC-3p-47903_116	RGD1566265	similar to RIKEN cDNA 2610002M06 [Source:RGD Symbol;Acc:1566265]	99	-14.58
PC-3p-47903_116	Zc3h7a	zinc finger CCCH type containing 7 A [Source:RGD Symbol;Acc:1311225]	71	-13.49
PC-3p-47903_116	Tfb2m	transcription factor B2, mitochondrial [Source:RGD Symbol;Acc:1307091]	99	-11.09
PC-3p-47903_116	Serpinb5	serpin family B member 5 [Source:RGD Symbol;Acc:69342]	67	-15.99
PC-3p-47903_116	Ugdh	UDP-glucose 6-dehydrogenase [Source:RGD Symbol;Acc:621879]	76	-17.21
PC-3p-47903_116	Zdhhc15	zinc finger, DHHC-type containing 15 [Source:RGD Symbol;Acc:1562075]	86	-16.17
PC-3p-47903_116	Lias	lipoic acid synthetase [Source:RGD Symbol;Acc:1307270]	91	-10.05
PC-3p-47903_116	Ulk2	unc-51 like autophagy activating kinase 2 [Source:RGD Symbol;Acc:1310181]	93	-38.69
PC-3p-47903_116	Hsd17b7	hydroxysteroid (17-beta) dehydrogenase 7 [Source:RGD Symbol;Acc:2837]	60	-25.84
PC-3p-47903_116	Klhl20	kelch-like family member 20 [Source:RGD Symbol;Acc:1309490]	60	-11.32
PC-3p-47903_116	Pla2g10	phospholipase A2, group X [Source:RGD Symbol;Acc:61935]	91	-36.15
PC-3p-47903_116	Fmo4	flavin containing monooxygenase 4 [Source:RGD Symbol;Acc:628601]	81	-16.05
PC-3p-47903_116	Ogt	O-linked N-acetylglucosamine (GlcNAc) transferase [Source:RGD Symbol;Acc:62060]	96	-12.94
PC-3p-47903_116	Ro60	Ro60, Y RNA binding protein [Source:RGD Symbol;Acc:1305083]	76	-18.35
PC-3p-47903_116	Mrpl27	mitochondrial ribosomal protein L27 [Source:RGD Symbol;Acc:1309090]	77	-20.85
PC-3p-47903_116	Wdr26	WD repeat domain 26 [Source:RGD Symbol;Acc:1565589]	94	-13.26
PC-3p-47903_116	Lgi2	leucine-rich repeat LGI family, member 2 [Source:RGD Symbol;Acc:1310391]	79	-19.83
PC-3p-47903_116	Ttc1	tetratricopeptide repeat domain 1 [Source:RGD Symbol;Acc:1359604]	68	-25.68
PC-3p-47903_116	Dnajb9	DnaJ heat shock protein family (Hsp40) member B9 [Source:RGD Symbol;Acc:3070]	70	-18.92
PC-3p-47903_116	Pik3r6	phosphoinositide-3-kinase, regulatory subunit 6 [Source:RGD Symbol;Acc:1560850]	82	-13.86
PC-3p-47903_116	Slc25a29	solute carrier family 25 member 29 [Source:RGD Symbol;Acc:1308104]	56	-11.02
PC-3p-47903_116	Sptssa	serine palmitoyltransferase, small subunit A [Source:RGD Symbol;Acc:1565821]	99	-11.01
PC-3p-47903_116	Sptlc3	serine palmitoyltransferase, long chain base subunit 3 [Source:RGD Symbol;Acc:1310030]	54	-15.76
PC-3p-47903_116	Commd5	COMM domain containing 5 [Source:RGD Symbol;Acc:621468]	64	-23.85
PC-3p-47903_116	Meis1	Meis homeobox 1 [Source:RGD Symbol;Acc:1585482]	62	-18.91
PC-3p-47903_116	Mtfp1	mitochondrial fission process 1 [Source:RGD Symbol;Acc:1359705]	82	-14.66
PC-3p-47903_116	Cdcp1	CUB domain containing protein 1 [Source:RGD Symbol;Acc:1305578]	62	-19.34
PC-3p-47903_116	Sec24a	SEC24 homolog A, COPII coat complex component [Source:RGD Symbol;Acc:1309451]	89	-12.18
PC-3p-47903_116	Nsf	N-ethylmaleimide sensitive factor, vesicle fusing ATPase [Source:RGD Symbol;Acc:621594]	78	-13.2
PC-3p-47903_116	Med22	mediator complex subunit 22 [Source:RGD Symbol;Acc:1564893]	82	-17.9
PC-3p-47903_116	Kitlg	KIT ligand [Source:RGD Symbol;Acc:3086]	56	-10.37
PC-3p-47903_116	Snupn	snurportin 1 [Source:RGD Symbol;Acc:1303191]	75	-19.92
PC-3p-47903_116	Acp1	acid phosphatase 1 [Source:RGD Symbol;Acc:2020]	51	-25.05
PC-3p-47903_116	Phospho1	phosphoethanolamine/phosphocholine phosphatase 1 [Source:RGD Symbol;Acc:1306182]	61	-23.25
PC-3p-47903_116	Pak7	p21 (RAC1) activated kinase 7 [Source:RGD Symbol;Acc:1312009]	53	-13.43
PC-3p-47903_116	Vsnl1	visinin-like 1 [Source:RGD Symbol;Acc:3966]	84	-14.22
PC-3p-47903_116	Dhrs7	dehydrogenase/reductase 7 [Source:RGD Symbol;Acc:1565002]	99	-18.74
PC-3p-47903_116	Gdap1	ganglioside-induced differentiation-associated-protein 1 [Source:RGD Symbol;Acc:1309005]	65	-13.54
PC-3p-47903_116	Cacng2	calcium voltage-gated channel auxiliary subunit gamma 2 [Source:RGD Symbol;Acc:71095]	80	-39.85
PC-3p-47903_116	Kitlg	KIT ligand [Source:RGD Symbol;Acc:3086]	56	-10.37
PC-3p-47903_116	Nectin1	nectin cell adhesion molecule 1 [Source:RGD Symbol;Acc:620791]	59	-18.67
PC-3p-47903_116	Tmem107	transmembrane protein 107 [Source:RGD Symbol;Acc:1595972]	91	-16.06
PC-3p-47903_116	Laptm4b	lysosomal protein transmembrane 4 beta [Source:RGD Symbol;Acc:1311853]	51	-39.04
PC-3p-47903_116	Itk	IL2-inducible T-cell kinase [Source:RGD Symbol;Acc:1311618]	54	-14.71
PC-3p-47903_116	Eva1a	eva-1 homolog A, regulator of programmed cell death [Source:RGD Symbol;Acc:1559797]	63	-26.04
PC-3p-47903_116	Eepd1	endonuclease/exonuclease/phosphatase family domain containing 1 [Source:RGD Symbol;Acc:1307401]	98	-16.21
PC-3p-47903_116	Sema3d	semaphorin 3D [Source:RGD Symbol;Acc:727939]	69	-18.23
PC-3p-47903_116	Spdl1	spindle apparatus coiled-coil protein 1 [Source:RGD Symbol;Acc:1306908]	80	-16.3
PC-3p-47903_116	Plin2	perilipin 2 [Source:RGD Symbol;Acc:728889]	97	-20.31
PC-3p-47903_116	Hgf	hepatocyte growth factor [Source:RGD Symbol;Acc:2794]	72	-15.57
PC-3p-47903_116	Strap	serine/threonine kinase receptor associated protein [Source:RGD Symbol;Acc:1311114]	83	-15.4
PC-3p-47903_116	Arfgef2	ADP ribosylation factor guanine nucleotide exchange factor 2 [Source:RGD Symbol;Acc:631430]	96	-12.57
PC-3p-47903_116	Rem1	RRAD and GEM like GTPase 1 [Source:RGD Symbol;Acc:1306560]	96	-14.87
PC-3p-47903_116	Oprk1	opioid receptor, kappa 1 [Source:RGD Symbol;Acc:69426]	58	-20.33
PC-3p-47903_116	Phospho2	phosphatase, orphan 2 [Source:RGD Symbol;Acc:1359274]	83	-26.26
PC-3p-47903_116	Styx	serine/threonine/tyrosine interacting protein [Source:RGD Symbol;Acc:1594806]	91	-17.61
PC-3p-47903_116	Max	MYC associated factor X [Source:RGD Symbol;Acc:621101]	72	-12.91
PC-3p-47903_116	Tmprss5	transmembrane serine protease 5 [Source:RGD Symbol;Acc:628625]	98	-15.12
PC-3p-47903_116	Tmem45b	transmembrane protein 45b [Source:RGD Symbol;Acc:1305586]	85	-13.29
PC-3p-47903_116	Colec10	collectin subfamily member 10 [Source:RGD Symbol;Acc:1307149]	76	-10.31
PC-3p-47903_116	Steap4	STEAP4 metalloreductase [Source:RGD Symbol;Acc:1560331]	66	-18.47
PC-3p-47903_116	Nsfl1c	NSFL1 cofactor [Source:RGD Symbol;Acc:619952]	88	-20.98
PC-3p-47903_116	Mtnr1b	melatonin receptor 1B [Source:RGD Symbol;Acc:620798]	87	-19.12
PC-3p-47903_116	Cryl1	crystallin, lambda 1 [Source:RGD Symbol;Acc:631427]	77	-17.24
PC-3p-47903_116	Cpz	carboxypeptidase Z [Source:RGD Symbol;Acc:620496]	95	-17.1
PC-3p-47903_116	Otub2	OTU deubiquitinase, ubiquitin aldehyde binding 2 [Source:RGD Symbol;Acc:1306688]	85	-21.52
PC-3p-47903_116	Tmem17	transmembrane protein 17 [Source:RGD Symbol;Acc:1310566]	75	-15.55
PC-3p-47903_116	Kpnb1	karyopherin subunit beta 1 [Source:RGD Symbol;Acc:2909]	85	-12.41
PC-3p-47903_116	Hook1	hook microtubule-tethering protein 1 [Source:RGD Symbol;Acc:1309987]	90	-35.94
PC-3p-47903_116	Prkar2b	protein kinase cAMP-dependent type 2 regulatory subunit beta [Source:RGD Symbol;Acc:3394]	60	-13.26
PC-3p-47903_116	Galk2	galactokinase 2 [Source:RGD Symbol;Acc:1308691]	70	-13.52
PC-3p-47903_116	Ccdc47	coiled-coil domain containing 47 [Source:RGD Symbol;Acc:1308813]	76	-13.74
PC-3p-47903_116	Lmo2	LIM domain only 2 [Source:RGD Symbol;Acc:1307101]	55	-19.01
PC-3p-47903_116	Depdc1	DEP domain containing 1 [Source:RGD Symbol;Acc:1306987]	99	-13.4
PC-3p-47903_116	Me1	malic enzyme 1 [Source:RGD Symbol;Acc:3074]	89	-16.58
PC-3p-47903_116	Tmem144	transmembrane protein 144 [Source:RGD Symbol;Acc:1565845]	91	-11.93
PC-3p-47903_116	Polr3a	RNA polymerase III subunit A [Source:RGD Symbol;Acc:1305574]	56	-16.1
PC-3p-47903_116	Plekha8	pleckstrin homology domain containing A8 [Source:RGD Symbol;Acc:1563940]	76	-15.97
PC-3p-47903_116	Mturn	maturin, neural progenitor differentiation regulator homolog [Source:RGD Symbol;Acc:1549700]	83	-16.24
PC-3p-47903_116	Tlr4	toll-like receptor 4 [Source:RGD Symbol;Acc:3870]	97	-14.2
PC-3p-47903_116	Mmp7	matrix metallopeptidase 7 [Source:RGD Symbol;Acc:3100]	79	-16.1
PC-3p-47903_116	Fbxo43	F-box protein 43 [Source:RGD Symbol;Acc:1310225]	86	-15.21
PC-3p-47903_116	Noct	nocturnin [Source:RGD Symbol;Acc:1587344]	79	-14.8
PC-3p-47903_116	Gabra5	gamma-aminobutyric acid type A receptor alpha 5 subunit [Source:RGD Symbol;Acc:61859]	52	-15.38
PC-3p-47903_116	Tekt2	tektin 2 [Source:RGD Symbol;Acc:1311065]	75	-15.41
PC-3p-47903_116	Bmp5	bone morphogenetic protein 5 [Source:RGD Symbol;Acc:1305979]	52	-26.03
PC-3p-47903_116	Coq6	coenzyme Q6 monooxygenase [Source:RGD Symbol;Acc:1311149]	91	-13.32
PC-3p-47903_116	Dkk2	dickkopf WNT signaling pathway inhibitor 2 [Source:RGD Symbol;Acc:1308639]	57	-18.36
PC-3p-47903_116	Ccl3	C-C motif chemokine ligand 3 [Source:RGD Symbol;Acc:3647]	68	-17.53
PC-3p-47903_116	Ankrd13c	ankyrin repeat domain 13C [Source:RGD Symbol;Acc:1595074]	98	-22.8
PC-3p-47903_116	Mat1a	methionine adenosyltransferase 1A [Source:RGD Symbol;Acc:3050]	72	-15.14
PC-3p-47903_116	Tmem30a	transmembrane protein 30A [Source:RGD Symbol;Acc:1303315]	97	-17.08
PC-3p-47903_116	Ppp2r2a	protein phosphatase 2, regulatory subunit B, alpha [Source:RGD Symbol;Acc:620919]	80	-16.28
PC-3p-47903_116	Fam118b	family with sequence similarity 118, member B [Source:RGD Symbol;Acc:1307173]	76	-19.99
PC-3p-47903_116	Atp1b3	ATPase Na+/K+ transporting subunit beta 3 [Source:RGD Symbol;Acc:2172]	95	-18.36
PC-3p-47903_116	Aldh6a1	aldehyde dehydrogenase 6 family, member A1 [Source:RGD Symbol;Acc:621556]	78	-21.07
PC-3p-47903_116	Rab3d	RAB3D, member RAS oncogene family [Source:RGD Symbol;Acc:620924]	79	-12.18
PC-3p-47903_116	Prkra	protein activator of interferon induced protein kinase EIF2AK2 [Source:RGD Symbol;Acc:1306707]	97	-17.93
PC-3p-47903_116	Stmn2	stathmin 2 [Source:RGD Symbol;Acc:68947]	99	-11.93
PC-3p-47903_116	Eif5a2	eukaryotic translation initiation factor 5A2 [Source:RGD Symbol;Acc:1306196]	66	-22.21
PC-3p-47903_116	Mtpn	myotrophin [Source:RGD Symbol;Acc:619806]	74	-23.99
PC-3p-47903_116	Fam83b	family with sequence similarity 83, member B [Source:RGD Symbol;Acc:1311988]	83	-13.96
PC-3p-47903_116	B3galnt1	beta-1,3-N-acetylgalactosaminyltransferase 1 (globoside blood group) [Source:RGD Symbol;Acc:1304797]	86	-12.18
PC-3p-47903_116	Nsun4	NOP2/Sun RNA methyltransferase family member 4 [Source:RGD Symbol;Acc:1559652]	63	-16.23
PC-3p-47903_116	Perp	PERP, TP53 apoptosis effector [Source:RGD Symbol;Acc:1310294]	50	-26.71
PC-3p-47903_116	Adcyap1r1	ADCYAP receptor type 1 [Source:RGD Symbol;Acc:2038]	87	-22.49
PC-3p-47903_116	Ncdn	neurochondrin [Source:RGD Symbol;Acc:621734]	66	-13.85
PC-3p-47903_116	Znf740	zinc finger protein 740 [Source:RGD Symbol;Acc:1589052]	79	-19.85
PC-3p-47903_116	Rps3a	ribosomal protein S3a [Source:RGD Symbol;Acc:62078]	90	-20.18
PC-3p-47903_116	Ddi2	DNA damage inducible 1 homolog 2 [Source:RGD Symbol;Acc:1311815]	63	-14.28
PC-3p-47903_116	Pkia	cAMP-dependent protein kinase inhibitor alpha [Source:RGD Symbol;Acc:621021]	85	-12.66
PC-3p-47903_116	Prr5	proline rich 5 [Source:RGD Symbol;Acc:1307954]	67	-41.32
PC-3p-47903_116	LOC103690007	5-methylcytosine rRNA methyltransferase NSUN4 [Source:RGD Symbol;Acc:9205239]	52	-16.23
PC-3p-47903_116	Lpxn	leupaxin [Source:RGD Symbol;Acc:1304981]	98	-12.03
PC-3p-47903_116	Chtop	chromatin target of PRMT1 [Source:RGD Symbol;Acc:1359407]	63	-20.82
PC-3p-47903_116	LOC312273	Trypsin V-A [Source:RGD Symbol;Acc:1563848]	87	-13.66
PC-3p-47903_116	Kbtbd8	kelch repeat and BTB domain containing 8 [Source:RGD Symbol;Acc:1563166]	90	-13.77
PC-3p-47903_116	Tpcn2	two pore segment channel 2 [Source:RGD Symbol;Acc:1311779]	84	-43.11
PC-3p-47903_116	Arhgef7	Rho guanine nucleotide exchange factor 7 [Source:RGD Symbol;Acc:620624]	65	-18.03
PC-3p-47903_116	Foxo1	forkhead box O1 [Source:RGD Symbol;Acc:620283]	93	-13.71
PC-3p-47903_116	Clca2	chloride channel accessory 2 [Source:RGD Symbol;Acc:1304894]	96	-10.65
PC-3p-47903_116	Tle3	TLE family member 3, transcriptional corepressor [Source:RGD Symbol;Acc:620292]	60	-19.15
PC-3p-47903_116	Jade1	jade family PHD finger 1 [Source:RGD Symbol;Acc:1306920]	90	-12.12
PC-3p-47903_116	Lrp11	LDL receptor related protein 11 [Source:RGD Symbol;Acc:1308602]	67	-11.67
PC-3p-47903_116	Gja4	gap junction protein, alpha 4 [Source:RGD Symbol;Acc:2691]	71	-16.71
PC-3p-47903_116	Ccnj	cyclin J [Source:RGD Symbol;Acc:1306399]	69	-13.22
PC-3p-47903_116	Lig4	DNA ligase 4 [Source:RGD Symbol;Acc:1304639]	78	-17.5
PC-3p-47903_116	Cbfb	core-binding factor subunit beta [Source:RGD Symbol;Acc:620493]	65	-16.74
PC-3p-47903_116	Alg10	ALG10, alpha-1,2-glucosyltransferase [Source:RGD Symbol;Acc:708500]	97	-11.75
PC-3p-47903_116	Cttnbp2nl	CTTNBP2 N-terminal like [Source:RGD Symbol;Acc:1310822]	60	-19.22
PC-3p-47903_116	Il1rl2	interleukin 1 receptor-like 2 [Source:RGD Symbol;Acc:621782]	92	-35.85
PC-3p-47903_116	Kcnd3	potassium voltage-gated channel subfamily D member 3 [Source:RGD Symbol;Acc:68394]	72	-13.83
PC-3p-47903_116	Srfbp1	serum response factor binding protein 1 [Source:RGD Symbol;Acc:1359398]	77	-12.64
PC-3p-47903_116	Snx19	sorting nexin 19 [Source:RGD Symbol;Acc:1309857]	85	-16.67
PC-3p-47903_116	Il18r1	interleukin 18 receptor 1 [Source:RGD Symbol;Acc:1308589]	86	-15.55
PC-3p-47903_116	Lpar3	lysophosphatidic acid receptor 3 [Source:RGD Symbol;Acc:620565]	78	-15.74
PC-3p-47903_116	Rhoq	ras homolog family member Q [Source:RGD Symbol;Acc:621626]	94	-16.18
PC-3p-47903_116	Cda	cytidine deaminase [Source:RGD Symbol;Acc:1311101]	77	-20.36
PC-3p-47903_116	Slc2a13	solute carrier family 2 member 13 [Source:RGD Symbol;Acc:621814]	75	-15.7
PC-3p-47903_116	LOC103690120	probable N-acetyltransferase CML1 [Source:RGD Symbol;Acc:9097619]	93	-13.8
PC-3p-47903_116	Efhd1	EF-hand domain family, member D1 [Source:RGD Symbol;Acc:1559565]	68	-22.3
PC-3p-47903_116	Chst9	carbohydrate sulfotransferase 9 [Source:RGD Symbol;Acc:1307302]	90	-13.56
PC-3p-47903_116	Ube4a	ubiquitination factor E4A [Source:RGD Symbol;Acc:1303173]	58	-12.08
PC-3p-47903_116	Nabp1	nucleic acid binding protein 1 [Source:RGD Symbol;Acc:1306658]	80	-15.79
PC-3p-47903_116	Slc1a5	solute carrier family 1 member 5 [Source:RGD Symbol;Acc:708512]	99	-12.8
PC-3p-47903_116	Cul3	cullin 3 [Source:RGD Symbol;Acc:1308190]	89	-18.7
PC-3p-47903_116	Tmem169	transmembrane protein 169 [Source:RGD Symbol;Acc:1582820]	89	-10.54
PC-3p-47903_116	Ebf3	EBF transcription factor 3 [Source:RGD Symbol;Acc:1304956]	64	-16.63
PC-3p-47903_116	Lzic	leucine zipper and CTNNBIP1 domain containing [Source:RGD Symbol;Acc:1309253]	90	-15.53
PC-3p-47903_116	Iyd	iodotyrosine deiodinase [Source:RGD Symbol;Acc:1309288]	72	-12.69
PC-3p-47903_116	Sumo1	small ubiquitin-like modifier 1 [Source:RGD Symbol;Acc:1306919]	86	-22.55
PC-3p-47903_116	Kdm1b	lysine demethylase 1B [Source:RGD Symbol;Acc:1310701]	89	-12.84
PC-3p-47903_116	Utp15	UTP15, small subunit processome component [Source:RGD Symbol;Acc:1310992]	60	-27.55
PC-3p-47903_116	Rnmt	RNA (guanine-7-) methyltransferase [Source:RGD Symbol;Acc:1309242]	92	-16.83
PC-3p-47903_116	Slc25a34	solute carrier family 25, member 34 [Source:RGD Symbol;Acc:1359157]	50	-14.66
PC-3p-47903_116	Trip12	thyroid hormone receptor interactor 12 [Source:RGD Symbol;Acc:1306607]	82	-18.2
PC-3p-47903_116	Man1c1	mannosidase, alpha, class 1C, member 1 [Source:RGD Symbol;Acc:1309672]	53	-17.03
PC-3p-47903_116	B2m	beta-2 microglobulin [Source:RGD Symbol;Acc:2189]	52	-33.91
PC-3p-47903_116	Itm2b	integral membrane protein 2B [Source:RGD Symbol;Acc:620727]	81	-20.46
PC-3p-47903_116	Prl3c1	Prolactin family 3, subfamily c, member 1 [Source:RGD Symbol;Acc:69341]	97	-12.79
PC-3p-47903_116	Fam160a2	family with sequence similarity 160, member A2 [Source:RGD Symbol;Acc:1359585]	64	-13.32
PC-3p-47903_116	Tmem87b	transmembrane protein 87B [Source:RGD Symbol;Acc:1307907]	88	-10.01
PC-3p-47903_116	Syt4	synaptotagmin 4 [Source:RGD Symbol;Acc:68397]	74	-10.12
PC-3p-47903_116	Tpm3	tropomyosin 3 [Source:RGD Symbol;Acc:621546]	87	-11.7
PC-3p-47903_116	Rfx3	regulatory factor X3 [Source:RGD Symbol;Acc:1307779]	82	-33.43
PC-3p-47903_116	Dram2	DNA-damage regulated autophagy modulator 2 [Source:RGD Symbol;Acc:1564099]	87	-13.21
PC-3p-47903_116	Mrc1	mannose receptor, C type 1 [Source:RGD Symbol;Acc:1309353]	99	-16.4
PC-3p-47903_116	Mppe1	metallophosphoesterase 1 [Source:RGD Symbol;Acc:1309184]	88	-14.98
PC-3p-47903_116	Pmaip1	phorbol-12-myristate-13-acetate-induced protein 1 [Source:RGD Symbol;Acc:1359266]	64	-36.22
PC-3p-47903_116	Map1s	microtubule-associated protein 1S [Source:RGD Symbol;Acc:1308266]	82	-15.45
PC-3p-47903_116	Mob3a	MOB kinase activator 3A [Source:RGD Symbol;Acc:1308187]	89	-15.81
PC-3p-47903_116	Ch25h	cholesterol 25-hydroxylase [Source:RGD Symbol;Acc:1310575]	99	-10.35
PC-3p-47903_116	Trpm8	transient receptor potential cation channel, subfamily M, member 8 [Source:RGD Symbol;Acc:620762]	70	-15.09
PC-3p-47903_116	Prkcq	protein kinase C, theta [Source:RGD Symbol;Acc:620968]	79	-36.54
PC-3p-47903_116	Dkk4	dickkopf WNT signaling pathway inhibitor 4 [Source:RGD Symbol;Acc:1563172]	64	-21.85
PC-3p-47903_116	Gnat2	G protein subunit alpha transducin 2 [Source:RGD Symbol;Acc:1309514]	93	-16.64
PC-3p-47903_116	Irf9	interferon regulatory factor 9 [Source:RGD Symbol;Acc:1308766]	72	-12.41
PC-3p-47903_116	Dcun1d2	defective in cullin neddylation 1 domain containing 2 [Source:RGD Symbol;Acc:1582994]	94	-36.93
PC-3p-47903_116	Slc20a2	solute carrier family 20 member 2 [Source:RGD Symbol;Acc:3699]	54	-11.5
PC-3p-47903_116	Grtp1	growth hormone regulated TBC protein 1 [Source:RGD Symbol;Acc:1309210]	67	-13.95
PC-3p-47903_116	Cul4a	cullin 4A [Source:RGD Symbol;Acc:1563853]	62	-13.42
PC-3p-47903_116	Dph2	DPH2 homolog [Source:RGD Symbol;Acc:1304634]	65	-23.02
PC-3p-47903_116	Hdgfl3	HDGF like 3 [Source:RGD Symbol;Acc:628773]	51	-20.86
PC-3p-47903_116	Bbs1	Bardet-Biedl syndrome 1 [Source:RGD Symbol;Acc:1307581]	67	-34.32
PC-3p-47903_116	Tcte1	t-complex-associated testis expressed 1 [Source:RGD Symbol;Acc:1305744]	95	-18.29
PC-3p-47903_116	Cdh1	cadherin 1 [Source:RGD Symbol;Acc:69279]	97	-23.04
PC-3p-47903_116	Aar2	AAR2 splicing factor homolog [Source:RGD Symbol;Acc:1311066]	67	-17.13
PC-3p-47903_116	Slc25a42	solute carrier family 25, member 42 [Source:RGD Symbol;Acc:1592346]	77	-36.76
PC-3p-47903_116	Sec23ip	SEC23 interacting protein [Source:RGD Symbol;Acc:1309328]	75	-16.84
PC-3p-47903_116	Fads1	fatty acid desaturase 1 [Source:RGD Symbol;Acc:621678]	73	-18.93
PC-3p-47903_116	Fosl1	FOS like 1, AP-1 transcription factor subunit [Source:RGD Symbol;Acc:2627]	62	-24.32
PC-3p-47903_116	Mcpt2	mast cell protease 2 [Source:RGD Symbol;Acc:621058]	79	-12.29
PC-3p-47903_116	Cgn	cingulin [Source:RGD Symbol;Acc:1311992]	92	-14.94
PC-3p-47903_116	Lgi4	leucine-rich repeat LGI family, member 4 [Source:RGD Symbol;Acc:735035]	58	-49.48
PC-3p-47903_116	Bnipl	BCL2 interacting protein like [Source:RGD Symbol;Acc:1309478]	83	-14.65
PC-3p-47903_116	Bmp2	bone morphogenetic protein 2 [Source:RGD Symbol;Acc:2211]	73	-20.02
PC-3p-47903_116	Tmtc3	transmembrane and tetratricopeptide repeat containing 3 [Source:RGD Symbol;Acc:1306351]	54	-50.13
PC-3p-47903_116	Usp24	ubiquitin specific peptidase 24 [Source:RGD Symbol;Acc:1306799]	76	-28.84
PC-3p-47903_116	Wdr92	WD repeat domain 92 [Source:RGD Symbol;Acc:1563863]	73	-29.74
PC-3p-47903_116	Mcmdc2	minichromosome maintenance domain containing 2 [Source:RGD Symbol;Acc:1561068]	81	-15.92
PC-3p-47903_116	Lhfpl1	LHFPL tetraspan subfamily member 1 [Source:RGD Symbol;Acc:727927]	94	-12.09
PC-3p-47903_116	Ltk	leukocyte receptor tyrosine kinase [Source:RGD Symbol;Acc:1309323]	77	-24.53
PC-3p-47903_116	Tbc1d2b	TBC1 domain family, member 2B [Source:RGD Symbol;Acc:1307436]	76	-16.53
PC-3p-47903_116	LOC690284	similar to F49E2.5d [Source:RGD Symbol;Acc:1582830]	84	-13.69
PC-3p-47903_116	Bbs4	Bardet-Biedl syndrome 4 [Source:RGD Symbol;Acc:1309134]	80	-44.17
PC-3p-47903_116	Bfsp2	beaded filament structural protein 2 [Source:RGD Symbol;Acc:1591927]	81	-22.42
PC-3p-47903_116	Meioc	meiosis specific with coiled-coil domain [Source:RGD Symbol;Acc:1563746]	95	-13.55
PC-3p-47903_116	Slc39a8	solute carrier family 39 member 8 [Source:RGD Symbol;Acc:1308236]	62	-13.49
PC-3p-47903_116	Lrrc28	leucine rich repeat containing 28 [Source:RGD Symbol;Acc:1307209]	50	-14.14
PC-3p-47903_116	Bhlhe22	basic helix-loop-helix family, member e22 [Source:RGD Symbol;Acc:1305451]	90	-12.12
PC-3p-47903_116	Slf2	SMC5-SMC6 complex localization factor 2 [Source:RGD Symbol;Acc:1560300]	90	-19.71
PC-3p-47903_116	RGD1559622	similar to hypothetical protein C130079G13 [Source:RGD Symbol;Acc:1559622]	57	-28.38
PC-3p-47903_116	Dact2	dishevelled-binding antagonist of beta-catenin 2 [Source:RGD Symbol;Acc:1310742]	81	-24.35
PC-3p-47903_116	Elavl4	ELAV like RNA binding protein 4 [Source:RGD Symbol;Acc:1560027]	56	-17.03
PC-3p-47903_116	Mill1	MHC I like leukocyte 1 [Source:RGD Symbol;Acc:1311714]	95	-15.62
PC-3p-47903_116	Pmf1	polyamine-modulated factor 1 [Source:RGD Symbol;Acc:1584694]	91	-20.72
PC-3p-47903_116	Tal1	TAL bHLH transcription factor 1, erythroid differentiation factor [Source:RGD Symbol;Acc:1306748]	95	-13.58
PC-3p-47903_116	Ntm	neurotrimin [Source:RGD Symbol;Acc:620958]	52	-31.58
PC-3p-47903_116	Tmem106a	transmembrane protein 106A [Source:RGD Symbol;Acc:1309043]	85	-31.8
PC-3p-47903_116	Arl14epl	ADP ribosylation factor like GTPase 14 effector protein like [Source:RGD Symbol;Acc:1595054]	79	-10.08
PC-3p-47903_116	Adcyap1r1	ADCYAP receptor type 1 [Source:RGD Symbol;Acc:2038]	87	-22.49
PC-3p-47903_116	Smim19	small integral membrane protein 19 [Source:RGD Symbol;Acc:2318364]	76	-14.15
PC-3p-47903_116	Dpy19l1	dpy-19 like C-mannosyltransferase 1 [Source:RGD Symbol;Acc:1305822]	65	-15.9
PC-3p-47903_116	Coil	coilin [Source:RGD Symbol;Acc:62031]	98	-17.49
PC-3p-47903_116	Cd27	CD27 molecule [Source:RGD Symbol;Acc:1560499]	70	-19.28
PC-3p-47903_116	Tmem136	transmembrane protein 136 [Source:RGD Symbol;Acc:1565079]	62	-14.14
PC-3p-47903_116	Dnajb1	DnaJ heat shock protein family (Hsp40) member B1 [Source:RGD Symbol;Acc:1304725]	71	-28.94
PC-3p-47903_116	Rgs22	regulator of G-protein signaling 22 [Source:RGD Symbol;Acc:1565493]	91	-16.34
PC-3p-47903_116	Ntsr1	neurotensin receptor 1 [Source:RGD Symbol;Acc:1306076]	58	-21.74
PC-3p-47903_116	Pcdhb10	protocadherin beta 10 [Source:RGD Symbol;Acc:1308364]	63	-21.19
PC-3p-47903_116	Pdxp	pyridoxal phosphatase [Source:RGD Symbol;Acc:1586212]	81	-20.75
PC-3p-47903_116	Sult1c2	sulfotransferase family 1C member 2 [Source:RGD Symbol;Acc:621064]	93	-10.38
PC-3p-47903_116	Klf8	Kruppel-like factor 8 [Source:RGD Symbol;Acc:1565831]	93	-11.47
PC-3p-47903_116	Zbtb49	zinc finger and BTB domain containing 49 [Source:RGD Symbol;Acc:1306733]	60	-16.99
PC-3p-47903_116	Akr1c12	aldo-keto reductase family 1, member C12 [Source:RGD Symbol;Acc:1359406]	50	-18.35
PC-3p-47903_116	Eid1	EP300 interacting inhibitor of differentiation 1 [Source:RGD Symbol;Acc:1562702]	86	-13.85
PC-3p-47903_116	F8a1	coagulation factor VIII-associated 1 [Source:RGD Symbol;Acc:1566014]	92	-16.9
PC-3p-47903_116	Arhgef7	Rho guanine nucleotide exchange factor 7 [Source:RGD Symbol;Acc:620624]	65	-18.03
PC-3p-47903_116	Zdhhc14	zinc finger, DHHC-type containing 14 [Source:RGD Symbol;Acc:1565877]	92	-20.64
PC-3p-47903_116	Adcyap1r1	ADCYAP receptor type 1 [Source:RGD Symbol;Acc:2038]	87	-22.49
PC-3p-47903_116	Ankrd50	ankyrin repeat domain 50 [Source:RGD Symbol;Acc:1311665]	96	-24.77
PC-3p-47903_116	Adcyap1r1	ADCYAP receptor type 1 [Source:RGD Symbol;Acc:2038]	87	-22.49
PC-3p-47903_116	Dnmt3a	DNA methyltransferase 3 alpha [Source:RGD Symbol;Acc:1303336]	87	-10.81
PC-3p-47903_116	Adcy2	adenylate cyclase 2 [Source:RGD Symbol;Acc:619965]	95	-12.12
PC-3p-47903_116	Echdc2	enoyl CoA hydratase domain containing 2 [Source:RGD Symbol;Acc:1308525]	91	-11.87
PC-3p-47903_116	RGD1308430	similar to 1700123O20Rik protein [Source:RGD Symbol;Acc:1308430]	83	-13.25
PC-3p-47903_116	RGD1562392	similar to Sulfotransferase K1 (rSULT1C2) [Source:RGD Symbol;Acc:1562392]	93	-10.38
PC-3p-47903_116	Xk	X-linked Kx blood group [Source:RGD Symbol;Acc:1359650]	61	-14.46
PC-3p-47903_116	Vamp3	vesicle-associated membrane protein 3 [Source:RGD Symbol;Acc:61880]	65	-24.59
PC-3p-47903_116	Kcnd3	potassium voltage-gated channel subfamily D member 3 [Source:RGD Symbol;Acc:68394]	72	-13.83
PC-3p-47903_116	Gfm2	G elongation factor, mitochondrial 2 [Source:RGD Symbol;Acc:1309854]	80	-29.49
PC-3p-47903_116	Pitpnb	phosphatidylinositol transfer protein, beta [Source:RGD Symbol;Acc:620143]	61	-12.82
PC-3p-47903_116	Tpcn2	two pore segment channel 2 [Source:RGD Symbol;Acc:1311779]	84	-25.73
PC-3p-47903_116	Tspan32	tetraspanin 32 [Source:RGD Symbol;Acc:1308721]	94	-11.96
PC-3p-47903_116	Fn3krp	fructosamine-3-kinase-related protein [Source:RGD Symbol;Acc:1304570]	64	-17.34
PC-3p-47903_116	Wls	Wnt ligand secretion mediator [Source:RGD Symbol;Acc:735139]	88	-25.19
PC-3p-47903_116	Faap20	FA core complex associated protein 20 [Source:RGD Symbol;Acc:1308923]	72	-24.9
PC-3p-47903_116	Fnbp1l	formin binding protein 1-like [Source:RGD Symbol;Acc:1305386]	75	-17.05
PC-3p-47903_116	Mfn2	mitofusin 2 [Source:RGD Symbol;Acc:628843]	54	-34.72
PC-3p-47903_116	Agl	amylo-alpha-1, 6-glucosidase, 4-alpha-glucanotransferase [Source:RGD Symbol;Acc:1306376]	84	-15.01
PC-3p-47903_116	Wfdc18	WAP four-disulfide core domain 18 [Source:RGD Symbol;Acc:619957]	74	-13.88
PC-3p-47903_116	Epm2aip1	EPM2A interacting protein 1 [Source:RGD Symbol;Acc:1310977]	69	-30.53
PC-3p-47903_116	P2rx2	purinergic receptor P2X 2 [Source:RGD Symbol;Acc:620251]	70	-15.92
PC-3p-47903_116	Calhm5	calcium homeostasis modulator family member 5 [Source:RGD Symbol;Acc:1310405]	53	-11.18
PC-3p-47903_116	Slc16a7	solute carrier family 16 member 7 [Source:RGD Symbol;Acc:3691]	97	-17.07
PC-3p-47903_116	Akr1c1	aldo-keto reductase family 1, member C1 [Source:RGD Symbol;Acc:1306847]	90	-13.3
PC-3p-47903_116	Togaram1	TOG array regulator of axonemal microtubules 1 [Source:RGD Symbol;Acc:1310474]	91	-12.12
PC-3p-47903_116	Shroom2	shroom family member 2 [Source:RGD Symbol;Acc:1565163]	90	-45.93
PC-3p-47903_116	Dram1	DNA-damage regulated autophagy modulator 1 [Source:RGD Symbol;Acc:1598133]	77	-11.5
PC-3p-47903_116	Lypd6	LY6/PLAUR domain containing 6 [Source:RGD Symbol;Acc:1587119]	67	-18.11
PC-3p-47903_116	Camsap2	calmodulin regulated spectrin-associated protein family, member 2 [Source:RGD Symbol;Acc:1310950]	88	-33.36
PC-3p-47903_116	E2f6	E2F transcription factor 6 [Source:RGD Symbol;Acc:631412]	95	-15.38
PC-3p-47903_116	AABR07044404.1	NA	88	-18.55
PC-3p-47903_116	F2rl1	F2R like trypsin receptor 1 [Source:RGD Symbol;Acc:620866]	71	-22.22
PC-3p-47903_116	LOC100910526	sulfotransferase 1C2-like [Source:RGD Symbol;Acc:6497849]	93	-10.38
PC-3p-47903_116	Yeats2	YEATS domain containing 2 [Source:RGD Symbol;Acc:1566176]	99	-11.94
PC-3p-47903_116	Papola	poly (A) polymerase alpha [Source:RGD Symbol;Acc:1308673]	73	-12.98
PC-3p-47903_116	Elk4	ELK4, ETS transcription factor [Source:RGD Symbol;Acc:1310504]	67	-66.15
PC-3p-47903_116	Mtmr7	myotubularin related protein 7 [Source:RGD Symbol;Acc:1306608]	65	-22.18
PC-3p-47903_116	Trim14	tripartite motif-containing 14 [Source:RGD Symbol;Acc:1311514]	73	-13.4
PC-3p-47903_116	Aldh3a2	aldehyde dehydrogenase 3 family, member A2 [Source:RGD Symbol;Acc:61866]	71	-22.25
PC-3p-47903_116	LOC100911917	mediator of RNA polymerase II transcription subunit 22-like [Source:RGD Symbol;Acc:6489628]	81	-17.9
PC-3p-47903_116	Tmeff2	transmembrane protein with EGF-like and two follistatin-like domains 2 [Source:RGD Symbol;Acc:1308839]	81	-16.37
PC-3p-47903_116	Patl1	PAT1 homolog 1, processing body mRNA decay factor [Source:RGD Symbol;Acc:1305514]	54	-18.38
PC-3p-47903_116	Chst15	carbohydrate sulfotransferase 15 [Source:RGD Symbol;Acc:628881]	63	-11.7
PC-3p-47903_116	Cul2	cullin 2 [Source:RGD Symbol;Acc:1310644]	88	-11.22
PC-3p-47903_116	Wdfy2	WD repeat and FYVE domain containing 2 [Source:RGD Symbol;Acc:1307337]	66	-31.71
PC-3p-47903_116	Cd59	CD59 molecule [Source:RGD Symbol;Acc:2311]	85	-19.78
PC-3p-47903_116	Gpr165	G protein-coupled receptor 165 [Source:RGD Symbol;Acc:1564566]	63	-19.1
PC-3p-47903_116	Spcs3	signal peptidase complex subunit 3 [Source:RGD Symbol;Acc:1588184]	85	-29.43
PC-3p-47903_116	Asna1	arsA arsenite transporter, ATP-binding, homolog 1 (bacterial) [Source:RGD Symbol;Acc:1307906]	75	-14.55
PC-3p-47903_116	Tmem273	transmembrane protein 273 [Source:RGD Symbol;Acc:1561145]	97	-12.82
PC-3p-47903_116	Tbc1d15	TBC1 domain family, member 15 [Source:RGD Symbol;Acc:1307920]	93	-11.76
PC-3p-47903_116	Reep3	receptor accessory protein 3 [Source:RGD Symbol;Acc:1560401]	60	-37.25
PC-3p-47903_116	Acyp2	acylphosphatase 2 [Source:RGD Symbol;Acc:1595836]	69	-11.94
PC-3p-47903_116	Vegfd	vascular endothelial growth factor D [Source:RGD Symbol;Acc:620695]	90	-11.5
PC-3p-47903_116	Xpnpep3	X-prolyl aminopeptidase 3 [Source:RGD Symbol;Acc:1589063]	58	-10.72
PC-3p-47903_116	Kdm3b	lysine demethylase 3B [Source:RGD Symbol;Acc:1583423]	55	-10.62
PC-3p-47903_116	Ceacam9	carcinoembryonic antigen-related cell adhesion molecule 9 [Source:RGD Symbol;Acc:70954]	86	-20.17
PC-3p-47903_116	Ranbp2	RAN binding protein 2 [Source:RGD Symbol;Acc:1560047]	91	-11.98
PC-3p-47903_116	Cabyr	calcium binding tyrosine phosphorylation regulated [Source:RGD Symbol;Acc:1585413]	84	-18.12
PC-3p-47903_116	Tsnax	translin-associated factor X [Source:RGD Symbol;Acc:621574]	50	-17.13
PC-3p-47903_116	Gp6	glycoprotein VI [Source:NCBI gene;Acc:684555]	98	-12.78
PC-3p-47903_116	Cyp27b1	cytochrome P450, family 27, subfamily b, polypeptide 1 [Source:RGD Symbol;Acc:69192]	62	-11.05
PC-3p-47903_116	Ager	advanced glycosylation end product-specific receptor [Source:RGD Symbol;Acc:69258]	81	-16.58
PC-3p-47903_116	C5ar1	complement C5a receptor 1 [Source:RGD Symbol;Acc:70553]	57	-13.85
PC-3p-47903_116	LOC103694506	ubiquitin-conjugating enzyme E2 W [Source:RGD Symbol;Acc:9288456]	85	-10.14
PC-3p-47903_116	Slc39a3	solute carrier family 39 member 3 [Source:RGD Symbol;Acc:1310863]	64	-22.14
PC-3p-47903_116	Ss18l2	SS18 like 2 [Source:RGD Symbol;Acc:1590139]	78	-43.2
PC-3p-47903_116	NEWGENE_1306399	cyclin J [Source:RGD Symbol;Acc:11506373]	87	-13.22
PC-3p-47903_116	Reep2	receptor accessory protein 2 [Source:NCBI gene;Acc:682105]	51	-12.6
PC-3p-47903_116	Rab9b	RAB9B, member RAS oncogene family [Source:RGD Symbol;Acc:1562951]	51	-11.65
PC-3p-47903_116	Ube2h	ubiquitin-conjugating enzyme E2H [Source:RGD Symbol;Acc:2319288]	78	-15.18
PC-3p-47903_116	Msx3	msh homeobox 3 [Source:RGD Symbol;Acc:620932]	57	-17.25
PC-3p-47903_116	AABR07010747.1	NA	80	-14.56
PC-3p-47903_116	Vat1l	vesicle amine transport 1-like [Source:RGD Symbol;Acc:1598315]	78	-13.38
PC-3p-47903_116	LOC680227	LRRGT00193 [Source:RGD Symbol;Acc:1594204]	81	-13
PC-3p-47903_116	Slfn5	schlafen family member 5 [Source:RGD Symbol;Acc:1312025]	61	-42.46
PC-3p-47903_116	Ddi2	DNA damage inducible 1 homolog 2 [Source:RGD Symbol;Acc:1311815]	63	-21.02
PC-3p-47903_116	Col4a4	collagen type IV alpha 4 chain [Source:RGD Symbol;Acc:1305355]	65	-11.69
PC-3p-47903_116	Sema4d	semaphorin 4D [Source:RGD Symbol;Acc:1310554]	82	-14.46
PC-3p-47903_116	Klhl20	kelch-like family member 20 [Source:RGD Symbol;Acc:1309490]	89	-29.85
PC-3p-47903_116	Acbd5	acyl-CoA binding domain containing 5 [Source:RGD Symbol;Acc:1309411]	92	-20.18
PC-3p-47903_116	Zbtb37	zinc finger and BTB domain containing 37 [Source:RGD Symbol;Acc:1308731]	77	-14.55
PC-3p-47903_116	Gosr1	golgi SNAP receptor complex member 1 [Source:RGD Symbol;Acc:71093]	80	-15.71
PC-3p-47903_116	Mfn1	mitofusin 1 [Source:RGD Symbol;Acc:621460]	53	-23.28
PC-3p-47903_116	Ugt1a3	UDP glycosyltransferase 1 family, polypeptide A3 [Source:RGD Symbol;Acc:1549728]	67	-15.85
PC-3p-47903_116	Acp1	acid phosphatase 1 [Source:RGD Symbol;Acc:2020]	51	-25.05
PC-3p-47903_116	Slc27a6	solute carrier family 27 member 6 [Source:RGD Symbol;Acc:1311977]	87	-18.87
PC-3p-47903_116	Aldh3a2	aldehyde dehydrogenase 3 family, member A2 [Source:RGD Symbol;Acc:61866]	75	-16.96
PC-3p-47903_116	Atl2	atlastin GTPase 2 [Source:RGD Symbol;Acc:1305125]	68	-13.56
PC-3p-47903_116	Ager	advanced glycosylation end product-specific receptor [Source:RGD Symbol;Acc:69258]	84	-16.58
PC-3p-47903_116	Rwdd4	RWD domain containing 4 [Source:RGD Symbol;Acc:1564132]	56	-12.29
PC-3p-47903_116	Slc16a7	solute carrier family 16 member 7 [Source:RGD Symbol;Acc:3691]	97	-17.07
PC-3p-47903_116	Insc	INSC, spindle orientation adaptor protein [Source:RGD Symbol;Acc:1311379]	97	-22.97
PC-3p-47903_116	Gpr180	G protein-coupled receptor 180 [Source:RGD Symbol;Acc:1359193]	84	-17.95
PC-3p-47903_116	Dsc1	desmocollin 1 [Source:RGD Symbol;Acc:1310768]	82	-11.92
PC-3p-47903_116	Erg	ETS transcription factor ERG [Source:RGD Symbol;Acc:621108]	79	-15.25
PC-3p-47903_116	Rapgef3	Rap guanine nucleotide exchange factor 3 [Source:RGD Symbol;Acc:621869]	61	-16.91
PC-3p-47903_116	Axl	Axl receptor tyrosine kinase [Source:RGD Symbol;Acc:620028]	80	-17.59
PC-3p-47903_116	Hnf4a	hepatocyte nuclear factor 4, alpha [Source:RGD Symbol;Acc:2810]	51	-20.66
PC-3p-47903_116	Lrrc20	leucine rich repeat containing 20 [Source:RGD Symbol;Acc:1566140]	56	-12.08
PC-3p-47903_116	Erg	ETS transcription factor ERG [Source:RGD Symbol;Acc:621108]	84	-15.25
PC-3p-47903_116	Ctdspl2	CTD small phosphatase like 2 [Source:RGD Symbol;Acc:1309219]	84	-14.09
PC-3p-47903_116	Dnajb1	DnaJ heat shock protein family (Hsp40) member B1 [Source:RGD Symbol;Acc:1304725]	71	-28.94
PC-3p-47903_116	Trip12	thyroid hormone receptor interactor 12 [Source:RGD Symbol;Acc:1306607]	82	-18.2
PC-3p-47903_116	Cul2	cullin 2 [Source:RGD Symbol;Acc:1310644]	88	-11.22
PC-3p-47903_116	Cplane2	ciliogenesis and planar polarity effector 2 [Source:RGD Symbol;Acc:1561421]	53	-24.21
PC-3p-47903_116	Dact2	dishevelled-binding antagonist of beta-catenin 2 [Source:RGD Symbol;Acc:1310742]	81	-24.35
PC-3p-47903_116	Tbc1d8b	TBC1 domain family member 8B [Source:RGD Symbol;Acc:1563084]	82	-13.85
PC-3p-47903_116	Med16	mediator complex subunit 16 [Source:RGD Symbol;Acc:1308001]	95	-12.66
PC-3p-47903_116	Wls	Wnt ligand secretion mediator [Source:RGD Symbol;Acc:735139]	88	-46
PC-3p-47903_116	Casp7	caspase 7 [Source:RGD Symbol;Acc:620944]	58	-10.06
PC-3p-47903_116	Rasl10a	RAS-like, family 10, member A [Source:RGD Symbol;Acc:1306100]	92	-14.71
PC-3p-47903_116	Gfm2	G elongation factor, mitochondrial 2 [Source:RGD Symbol;Acc:1309854]	75	-29.49
PC-3p-47903_116	Usp9x	ubiquitin specific peptidase 9, X-linked [Source:RGD Symbol;Acc:1560056]	61	-12.02
PC-3p-47903_116	AABR07027870.1	amphiphysin-like [Source:NCBI gene;Acc:100910792]	83	-27.24
PC-3p-47903_116	Acot1	acyl-CoA thioesterase 1 [Source:RGD Symbol;Acc:70894]	70	-36.76
PC-3p-47903_116	Heca	hdc homolog, cell cycle regulator [Source:RGD Symbol;Acc:1304818]	70	-13.03
PC-3p-47903_116	LOC100910526	sulfotransferase 1C2-like [Source:RGD Symbol;Acc:6497849]	93	-10.38
PC-3p-47903_116	Mat1a	methionine adenosyltransferase 1A [Source:RGD Symbol;Acc:3050]	72	-15.14
PC-3p-47903_116	Mcmdc2	minichromosome maintenance domain containing 2 [Source:RGD Symbol;Acc:1561068]	81	-15.92
PC-3p-47903_116	Klra2	killer cell lectin-like receptor, subfamily A, member 2 [Source:RGD Symbol;Acc:1359667]	57	-11.35
PC-3p-47903_116	Slf2	SMC5-SMC6 complex localization factor 2 [Source:RGD Symbol;Acc:1560300]	88	-19.71
PC-3p-47903_116	RGD1562392	similar to Sulfotransferase K1 (rSULT1C2) [Source:RGD Symbol;Acc:1562392]	93	-10.38
PC-3p-47903_116	Ogt	O-linked N-acetylglucosamine (GlcNAc) transferase [Source:RGD Symbol;Acc:62060]	96	-12.94
PC-3p-47903_116	Tdrd15	tudor domain containing 15 [Source:RGD Symbol;Acc:7716193]	92	-12.9
PC-3p-47903_116	Smarce1	SWI/SNF related, matrix associated, actin dependent regulator of chromatin, subfamily e, member 1 [Source:RGD Symbol;Acc:1304726]	98	-12.97
PC-3p-47903_116	Galk2	galactokinase 2 [Source:RGD Symbol;Acc:1308691]	73	-13.52
PC-3p-47903_116	Lmo2	LIM domain only 2 [Source:RGD Symbol;Acc:1307101]	55	-19.01
PC-3p-47903_116	Mill1	MHC I like leukocyte 1 [Source:RGD Symbol;Acc:1311714]	72	-14.99
PC-3p-47903_116	Kcnt2	potassium sodium-activated channel subfamily T member 2 [Source:RGD Symbol;Acc:735074]	69	-11.58
PC-3p-47903_116	Fopnl	FGFR1OP N-terminal like [Source:RGD Symbol;Acc:1305823]	96	-12.03
PC-3p-47903_116	Gabra5	gamma-aminobutyric acid type A receptor alpha 5 subunit [Source:RGD Symbol;Acc:61859]	52	-15.38
PC-3p-47903_116	Tmem169	transmembrane protein 169 [Source:RGD Symbol;Acc:1582820]	87	-10.54
PC-3p-47903_116	Asb7	ankyrin repeat and SOCS box-containing 7 [Source:RGD Symbol;Acc:1305154]	86	-14.39
PC-3p-47903_116	Atl2	atlastin GTPase 2 [Source:RGD Symbol;Acc:1305125]	85	-13.56
PC-3p-47903_116	Pak7	p21 (RAC1) activated kinase 7 [Source:RGD Symbol;Acc:1312009]	53	-13.43
PC-3p-47903_116	Cyp27b1	cytochrome P450, family 27, subfamily b, polypeptide 1 [Source:RGD Symbol;Acc:69192]	62	-11.05
PC-3p-47903_116	P2rx2	purinergic receptor P2X 2 [Source:RGD Symbol;Acc:620251]	74	-15.92
PC-3p-47903_116	Drp2	dystrophin related protein 2 [Source:RGD Symbol;Acc:621750]	63	-12.99
PC-3p-47903_116	Trip4	thyroid hormone receptor interactor 4 [Source:RGD Symbol;Acc:1306838]	93	-14.03
PC-3p-47903_116	Ptch1	patched 1 [Source:RGD Symbol;Acc:621425]	98	-26.56
PC-3p-47903_116	Olr1	oxidized low density lipoprotein receptor 1 [Source:RGD Symbol;Acc:620515]	52	-15.61
PC-3p-47903_116	Mid1	midline 1 [Source:RGD Symbol;Acc:2640]	98	-20.46
PC-3p-47903_116	Aar2	AAR2 splicing factor homolog [Source:RGD Symbol;Acc:1311066]	78	-17.13
PC-3p-47903_116	Ccnd2	cyclin D2 [Source:RGD Symbol;Acc:621083]	86	-14.6
PC-3p-47903_116	Asphd2	aspartate beta-hydroxylase domain containing 2 [Source:RGD Symbol;Acc:1306020]	74	-29.25
PC-3p-47903_116	Tmprss5	transmembrane serine protease 5 [Source:RGD Symbol;Acc:628625]	98	-15.12
PC-3p-47903_116	Scn3b	sodium voltage-gated channel beta subunit 3 [Source:RGD Symbol;Acc:621657]	85	-12.53
PC-3p-47903_116	Pla2g2c	phospholipase A2, group IIC [Source:RGD Symbol;Acc:3340]	78	-25.88
PC-3p-47903_116	Sec14l3	SEC14-like lipid binding 3 [Source:RGD Symbol;Acc:620812]	89	-19.17
PC-3p-47903_116	Zfp800	zinc finger protein 800 [Source:RGD Symbol;Acc:1560157]	99	-12.63
PC-3p-47903_116	Tmx1	thioredoxin-related transmembrane protein 1 [Source:RGD Symbol;Acc:1308455]	71	-11.49
PC-3p-47903_116	Ugt2a3	UDP glucuronosyltransferase family 2 member A3 [Source:RGD Symbol;Acc:1308444]	99	-10.85
PC-3p-47903_116	Gon7	GON7, KEOPS complex subunit [Source:RGD Symbol;Acc:2302582]	78	-22.06
PC-3p-47903_116	Pdhx	pyruvate dehydrogenase complex, component X [Source:RGD Symbol;Acc:1566332]	84	-10.97
PC-3p-47903_116	Fpgt	fucose-1-phosphate guanylyltransferase [Source:RGD Symbol;Acc:735121]	83	-11.94
PC-3p-47903_116	Gask1b	golgi associated kinase 1B [Source:RGD Symbol;Acc:735075]	73	-23.67
PC-3p-47903_116	Snurf	SNRPN upstream reading frame [Source:RGD Symbol;Acc:69269]	75	-23.71
PC-3p-47903_116	Slc39a1	solute carrier family 39 member 1 [Source:RGD Symbol;Acc:1305241]	50	-16.23
PC-3p-47903_116	Dnmt3a	DNA methyltransferase 3 alpha [Source:RGD Symbol;Acc:1303336]	87	-10.81
PC-3p-47903_116	Eif2ak2	eukaryotic translation initiation factor 2-alpha kinase 2 [Source:RGD Symbol;Acc:3402]	71	-30.31
PC-3p-47903_116	LOC303448	similar to glyceraldehyde-3-phosphate dehydrogenase [Source:RGD Symbol;Acc:1566089]	74	-13.49
PC-3p-47903_116	LOC100910057	sulfotransferase 1C2-like [Source:RGD Symbol;Acc:6500449]	93	-10.38
PC-3p-47903_116	Hnf4a	hepatocyte nuclear factor 4, alpha [Source:RGD Symbol;Acc:2810]	51	-20.66
PC-3p-47903_116	Nsfl1c	NSFL1 cofactor [Source:RGD Symbol;Acc:619952]	88	-20.98
PC-3p-47903_116	Elk4	ELK4, ETS transcription factor [Source:RGD Symbol;Acc:1310504]	75	-44.04
PC-3p-47903_116	Lmo2	LIM domain only 2 [Source:RGD Symbol;Acc:1307101]	55	-19.01
PC-3p-47903_116	Pnkd	PNKD, MBL domain containing [Source:RGD Symbol;Acc:2300155]	65	-21.3
PC-3p-47903_116	Sec24a	SEC24 homolog A, COPII coat complex component [Source:RGD Symbol;Acc:1309451]	89	-12.18
PC-3p-47903_116	LOC103690317	KAT8 regulatory NSL complex subunit 2 [Source:RGD Symbol;Acc:9332946]	89	-16.81
PC-3p-47903_116	Cyp4f5	cytochrome P450, family 4, subfamily f, polypeptide 5 [Source:RGD Symbol;Acc:708364]	81	-54.65
PC-3p-47903_116	Camsap2	calmodulin regulated spectrin-associated protein family, member 2 [Source:RGD Symbol;Acc:1310950]	90	-14.85
PC-3p-47903_116	Osbpl6	oxysterol binding protein-like 6 [Source:RGD Symbol;Acc:1308887]	91	-11.98
PC-3p-47903_116	Tnip3	TNFAIP3 interacting protein 3 [Source:RGD Symbol;Acc:1588732]	57	-17.06
PC-3p-47903_116	Dcun1d2	defective in cullin neddylation 1 domain containing 2 [Source:RGD Symbol;Acc:1582994]	94	-14.01
PC-3p-47903_116	Erc1	ELKS/RAB6-interacting/CAST family member 1 [Source:RGD Symbol;Acc:628733]	52	-14.14
PC-3p-47903_116	Ankmy2	ankyrin repeat and MYND domain containing 2 [Source:RGD Symbol;Acc:1306017]	78	-15.57
PC-3p-47903_116	Pdzk1	PDZ domain containing 1 [Source:RGD Symbol;Acc:70924]	79	-15.76
PC-3p-47903_116	Tal1	TAL bHLH transcription factor 1, erythroid differentiation factor [Source:RGD Symbol;Acc:1306748]	93	-13.58
PC-3p-47903_116	Xk	X-linked Kx blood group [Source:RGD Symbol;Acc:1359650]	61	-14.46
PC-3p-47903_116	Sult1c2	sulfotransferase family 1C member 2 [Source:RGD Symbol;Acc:621064]	92	-10.38
PC-3p-47903_116	Tsr1	TSR1, ribosome maturation factor [Source:RGD Symbol;Acc:2322150]	89	-26.46
PC-3p-47903_116	Dcun1d2	defective in cullin neddylation 1 domain containing 2 [Source:RGD Symbol;Acc:1582994]	94	-14.01
PC-3p-47903_116	Trip12	thyroid hormone receptor interactor 12 [Source:RGD Symbol;Acc:1306607]	83	-18.2
PC-3p-47903_116	Gabra5	gamma-aminobutyric acid type A receptor alpha 5 subunit [Source:RGD Symbol;Acc:61859]	55	-15.38
PC-3p-47903_116	Gabra5	gamma-aminobutyric acid type A receptor alpha 5 subunit [Source:RGD Symbol;Acc:61859]	52	-15.38
PC-3p-47903_116	Fcrl1	Fc receptor-like 1 [Source:RGD Symbol;Acc:1589411]	96	-14.71
PC-3p-47903_116	Ccn4	cellular communication network factor 4 [Source:RGD Symbol;Acc:69431]	64	-16.89
PC-3p-47903_116	Ntan1	protein N-terminal asparagine amidohydrolase [Source:NCBI gene;Acc:103690022]	80	-13.71
PC-3p-47903_116	Cep350	centrosomal protein 350 [Source:RGD Symbol;Acc:621162]	60	-19.02
PC-3p-47903_116	Trip12	thyroid hormone receptor interactor 12 [Source:RGD Symbol;Acc:1306607]	82	-18.2
PC-5p-243764_13	Fbxo28	F-box protein 28 [Source:RGD Symbol;Acc:1304584]	65	-17.5
PC-5p-243764_13	Phf24	PHD finger protein 24 [Source:RGD Symbol;Acc:1559864]	75	-16.09
PC-5p-243764_13	Slc30a4	solute carrier family 30 member 4 [Source:RGD Symbol;Acc:619750]	99	-21.45
PC-5p-243764_13	Mapk14	mitogen activated protein kinase 14 [Source:RGD Symbol;Acc:70496]	92	-18.86
PC-5p-243764_13	Mapk14	mitogen activated protein kinase 14 [Source:RGD Symbol;Acc:70496]	92	-18.86
PC-5p-243764_13	Chst3	carbohydrate sulfotransferase 3 [Source:RGD Symbol;Acc:620355]	90	-43.23
PC-5p-243764_13	Ccn6	cellular communication network factor 6 [Source:RGD Symbol;Acc:1564120]	95	-17.25
PC-5p-243764_13	Slc15a4	solute carrier family 15 member 4 [Source:RGD Symbol;Acc:708469]	65	-16.43
PC-5p-243764_13	Ubash3a	ubiquitin associated and SH3 domain containing, A [Source:RGD Symbol;Acc:1310305]	89	-23
PC-5p-243764_13	Dnmt3l	DNA methyltransferase 3 like [Source:RGD Symbol;Acc:1303239]	97	-17.55
PC-5p-243764_13	Mafk	MAF bZIP transcription factor K [Source:RGD Symbol;Acc:628633]	51	-19.16
PC-5p-243764_13	Bach1	BTB domain and CNC homolog 1 [Source:RGD Symbol;Acc:1306693]	84	-17.11
PC-5p-243764_13	Tprg1	tumor protein p63 regulated 1 [Source:RGD Symbol;Acc:1306226]	69	-18.63
PC-5p-243764_13	Ifngr2	interferon gamma receptor 2 [Source:RGD Symbol;Acc:1307532]	51	-21.03
PC-5p-243764_13	Sgcb	sarcoglycan, beta [Source:RGD Symbol;Acc:1594202]	83	-22.49
PC-5p-243764_13	Cwh43	cell wall biogenesis 43 C-terminal homolog [Source:RGD Symbol;Acc:1310958]	86	-16.18
PC-5p-243764_13	Stbd1	starch binding domain 1 [Source:RGD Symbol;Acc:1311800]	88	-18.23
PC-5p-243764_13	Kit	KIT proto-oncogene receptor tyrosine kinase [Source:RGD Symbol;Acc:620568]	66	-15.11
PC-5p-243764_13	Rasgef1b	RasGEF domain family, member 1B [Source:RGD Symbol;Acc:1562220]	96	-16.61
PC-5p-243764_13	Pctp	phosphatidylcholine transfer protein [Source:RGD Symbol;Acc:3276]	99	-19.26
PC-5p-243764_13	Galnt10	polypeptide N-acetylgalactosaminyltransferase 10 [Source:RGD Symbol;Acc:69409]	65	-26.54
PC-5p-243764_13	Pmm2	phosphomannomutase 2 [Source:RGD Symbol;Acc:1309366]	72	-19.29
PC-5p-243764_13	Abat	4-aminobutyrate aminotransferase [Source:RGD Symbol;Acc:620948]	85	-19.73
PC-5p-243764_13	Mpzl1	myelin protein zero-like 1 [Source:RGD Symbol;Acc:1359140]	57	-15.19
PC-5p-243764_13	Btg2	BTG anti-proliferation factor 2 [Source:RGD Symbol;Acc:2225]	57	-20.95
PC-5p-243764_13	Mybph	myosin binding protein H [Source:RGD Symbol;Acc:620287]	67	-23.96
PC-5p-243764_13	Lypd1	Ly6/Plaur domain containing 1 [Source:RGD Symbol;Acc:1549754]	96	-21
PC-5p-243764_13	Dstyk	dual serine/threonine and tyrosine protein kinase [Source:RGD Symbol;Acc:735051]	52	-17.05
PC-5p-243764_13	Gosr2	golgi SNAP receptor complex member 2 [Source:RGD Symbol;Acc:62079]	88	-34.48
PC-5p-243764_13	Wnt9b	Wnt family member 9B [Source:RGD Symbol;Acc:1309574]	86	-52.37
PC-5p-243764_13	Blmh	bleomycin hydrolase [Source:RGD Symbol;Acc:1304668]	59	-18.15
PC-5p-243764_13	Paqr4	progestin and adipoQ receptor family member 4 [Source:RGD Symbol;Acc:1309533]	53	-21.23
PC-5p-243764_13	Ocrl	OCRL, inositol polyphosphate-5-phosphatase [Source:RGD Symbol;Acc:1594526]	78	-11.84
PC-5p-243764_13	Chmp6	charged multivesicular body protein 6 [Source:RGD Symbol;Acc:1565325]	69	-19.37
PC-5p-243764_13	Lasp1	LIM and SH3 protein 1 [Source:RGD Symbol;Acc:68408]	58	-22.12
PC-5p-243764_13	Tshr	thyroid stimulating hormone receptor [Source:RGD Symbol;Acc:3911]	55	-28.06
PC-5p-243764_13	Gpr182	G protein-coupled receptor 182 [Source:RGD Symbol;Acc:61903]	56	-15.84
PC-5p-243764_13	Slc25a32	solute carrier family 25 member 32 [Source:RGD Symbol;Acc:1565789]	74	-18.24
PC-5p-243764_13	Rbm43	RNA binding motif protein 43 [Source:RGD Symbol;Acc:1306676]	99	-17.43
PC-5p-243764_13	Ptprr	protein tyrosine phosphatase, receptor type, R [Source:RGD Symbol;Acc:620780]	71	-18.34
PC-5p-243764_13	Sirpa	signal-regulatory protein alpha [Source:RGD Symbol;Acc:3449]	95	-19.53
PC-5p-243764_13	Sel1l3	SEL1L family member 3 [Source:RGD Symbol;Acc:1562860]	77	-26.45
PC-5p-243764_13	Ndufaf7	NADH:ubiquinone oxidoreductase complex assembly factor 7 [Source:RGD Symbol;Acc:1311578]	85	-14.89
PC-5p-243764_13	Slc1a4	solute carrier family 1 member 4 [Source:RGD Symbol;Acc:735146]	99	-16.72
PC-5p-243764_13	Best1	bestrophin 1 [Source:RGD Symbol;Acc:1311656]	76	-17.08
PC-5p-243764_13	Sap30bp	SAP30 binding protein [Source:RGD Symbol;Acc:1565537]	97	-20.52
PC-5p-243764_13	Pak7	p21 (RAC1) activated kinase 7 [Source:RGD Symbol;Acc:1312009]	71	-34.06
PC-5p-243764_13	Foxred2	FAD-dependent oxidoreductase domain containing 2 [Source:RGD Symbol;Acc:1306763]	59	-18.19
PC-5p-243764_13	Lrfn5	leucine rich repeat and fibronectin type III domain containing 5 [Source:RGD Symbol;Acc:1309357]	82	-17.46
PC-5p-243764_13	Lgr4	leucine-rich repeat-containing G protein-coupled receptor 4 [Source:RGD Symbol;Acc:628615]	82	-15.64
PC-5p-243764_13	Sostdc1	sclerostin domain containing 1 [Source:RGD Symbol;Acc:628877]	79	-26.27
PC-5p-243764_13	Emc7	ER membrane protein complex subunit 7 [Source:RGD Symbol;Acc:1305045]	97	-19.98
PC-5p-243764_13	Sh2d1a	SH2 domain containing 1A [Source:RGD Symbol;Acc:1562408]	95	-14.25
PC-5p-243764_13	Galk1	galactokinase 1 [Source:RGD Symbol;Acc:1305375]	72	-18.43
PC-5p-243764_13	Pcsk9	proprotein convertase subtilisin/kexin type 9 [Source:RGD Symbol;Acc:728909]	70	-20.44
PC-5p-243764_13	Bsnd	barttin CLCNK type accessory beta subunit [Source:RGD Symbol;Acc:621139]	85	-32.26
PC-5p-243764_13	Tcf23	transcription factor 23 [Source:RGD Symbol;Acc:1586500]	69	-16.66
PC-5p-243764_13	Dhcr24	24-dehydrocholesterol reductase [Source:RGD Symbol;Acc:1306529]	63	-16.28
PC-5p-243764_13	Kdelc2	KDEL motif containing 2 [Source:RGD Symbol;Acc:1562027]	54	-15.42
PC-5p-243764_13	Ttc9	tetratricopeptide repeat domain 9 [Source:RGD Symbol;Acc:1565985]	75	-17.89
PC-5p-243764_13	Sardh	sarcosine dehydrogenase [Source:RGD Symbol;Acc:621125]	93	-17.56
PC-5p-243764_13	Trim9	tripartite motif-containing 9 [Source:RGD Symbol;Acc:621540]	95	-19.83
PC-5p-243764_13	Gli2	GLI family zinc finger 2 [Source:RGD Symbol;Acc:1309270]	73	-17.33
PC-5p-243764_13	Dera	deoxyribose-phosphate aldolase [Source:RGD Symbol;Acc:1589836]	88	-22.9
PC-5p-243764_13	Arfgef2	ADP ribosylation factor guanine nucleotide exchange factor 2 [Source:RGD Symbol;Acc:631430]	60	-22.36
PC-5p-243764_13	RGD1305178	similar to Hypothetical protein MGC11690 [Source:RGD Symbol;Acc:1305178]	69	-25.1
PC-5p-243764_13	Rem1	RRAD and GEM like GTPase 1 [Source:RGD Symbol;Acc:1306560]	94	-21.05
PC-5p-243764_13	Txndc12	thioredoxin domain containing 12 [Source:RGD Symbol;Acc:1305960]	68	-19.03
PC-5p-243764_13	Lrrc61	leucine rich repeat containing 61 [Source:RGD Symbol;Acc:1561800]	91	-16.98
PC-5p-243764_13	Ky	kyphoscoliosis peptidase [Source:RGD Symbol;Acc:1305407]	84	-18.45
PC-5p-243764_13	Slc9a1	solute carrier family 9 member A1 [Source:RGD Symbol;Acc:3718]	90	-19.82
PC-5p-243764_13	Gprc5a	G protein-coupled receptor, class C, group 5, member A [Source:RGD Symbol;Acc:1310804]	75	-20.76
PC-5p-243764_13	Tmem222	transmembrane protein 222 [Source:RGD Symbol;Acc:1304793]	51	-14.53
PC-5p-243764_13	Cfap45	cilia and flagella associated protein 45 [Source:RGD Symbol;Acc:1561559]	94	-23.99
PC-5p-243764_13	Batf	basic leucine zipper ATF-like transcription factor [Source:RGD Symbol;Acc:1304923]	67	-15.92
PC-5p-243764_13	Manea	mannosidase, endo-alpha [Source:RGD Symbol;Acc:620327]	93	-22.31
PC-5p-243764_13	Agtrap	angiotensin II receptor-associated protein [Source:RGD Symbol;Acc:1359346]	78	-16.94
PC-5p-243764_13	Slamf8	SLAM family member 8 [Source:RGD Symbol;Acc:1306263]	99	-26.48
PC-5p-243764_13	Elmod1	ELMO domain containing 1 [Source:RGD Symbol;Acc:1564186]	72	-14.1
PC-5p-243764_13	Pdcl	phosducin-like [Source:RGD Symbol;Acc:621135]	68	-17.81
PC-5p-243764_13	Slc35b4	solute carrier family 35 member B4 [Source:RGD Symbol;Acc:1308985]	81	-17.81
PC-5p-243764_13	Abhd6	abhydrolase domain containing 6 [Source:RGD Symbol;Acc:1359323]	86	-16.1
PC-5p-243764_13	Rc3h2	ring finger and CCCH-type domains 2 [Source:RGD Symbol;Acc:1304833]	96	-17.89
PC-5p-243764_13	Nudt4	nudix hydrolase 4 [Source:RGD Symbol;Acc:621355]	88	-17.1
PC-5p-243764_13	Tns3	tensin 3 [Source:RGD Symbol;Acc:1564174]	90	-16.75
PC-5p-243764_13	Itgb3bp	integrin subunit beta 3 binding protein [Source:RGD Symbol;Acc:1310044]	88	-17.44
PC-5p-243764_13	St3gal4	ST3 beta-galactoside alpha-2,3-sialyltransferase 4 [Source:RGD Symbol;Acc:1303068]	52	-14.08
PC-5p-243764_13	Nyx	nyctalopin [Source:RGD Symbol;Acc:1561300]	94	-22.61
PC-5p-243764_13	Pacsin2	protein kinase C and casein kinase substrate in neurons 2 [Source:RGD Symbol;Acc:69411]	95	-22.28
PC-5p-243764_13	Exoc3l4	exocyst complex component 3-like 4 [Source:RGD Symbol;Acc:1307749]	65	-15.77
PC-5p-243764_13	Polr3a	RNA polymerase III subunit A [Source:RGD Symbol;Acc:1305574]	93	-26.51
PC-5p-243764_13	Atpaf1	ATP synthase mitochondrial F1 complex assembly factor 1 [Source:RGD Symbol;Acc:1305417]	89	-16.46
PC-5p-243764_13	Bpgm	bisphosphoglycerate mutase [Source:RGD Symbol;Acc:735018]	68	-20.02
PC-5p-243764_13	Prpsap1	phosphoribosyl pyrophosphate synthetase-associated protein 1 [Source:RGD Symbol;Acc:620206]	93	-20.2
PC-5p-243764_13	Gpatch2l	G patch domain containing 2-like [Source:RGD Symbol;Acc:1308907]	51	-22.64
PC-5p-243764_13	Mturn	maturin, neural progenitor differentiation regulator homolog [Source:RGD Symbol;Acc:1549700]	96	-18.38
PC-5p-243764_13	Asb8	ankyrin repeat and SOCS box-containing 8 [Source:RGD Symbol;Acc:1309246]	68	-43.56
PC-5p-243764_13	Vom2r44	vomeronasal 2 receptor 44 [Source:RGD Symbol;Acc:708515]	69	-14.1
PC-5p-243764_13	Cpa5	carboxypeptidase A5 [Source:RGD Symbol;Acc:1303098]	79	-22.05
PC-5p-243764_13	Rcan2	regulator of calcineurin 2 [Source:RGD Symbol;Acc:69198]	74	-17.11
PC-5p-243764_13	Tmem229b	transmembrane protein 229B [Source:RGD Symbol;Acc:1562622]	56	-19.2
PC-5p-243764_13	Mlst8	MTOR associated protein, LST8 homolog [Source:RGD Symbol;Acc:69242]	71	-15.1
PC-5p-243764_13	Coa7	cytochrome c oxidase assembly factor 7 [Source:RGD Symbol;Acc:1305274]	86	-14.98
PC-5p-243764_13	Kcnk15	potassium two pore domain channel subfamily K member 15 [Source:RGD Symbol;Acc:619733]	77	-15.85
PC-5p-243764_13	Nrp1	neuropilin 1 [Source:RGD Symbol;Acc:621588]	55	-22.9
PC-5p-243764_13	Thbs2	thrombospondin 2 [Source:RGD Symbol;Acc:1310979]	51	-20.5
PC-5p-243764_13	Angel1	angel homolog 1 [Source:RGD Symbol;Acc:1306238]	73	-18.64
PC-5p-243764_13	Calcb	calcitonin-related polypeptide, beta [Source:RGD Symbol;Acc:620997]	80	-20.79
PC-5p-243764_13	Tcam1	testicular cell adhesion molecule 1 [Source:RGD Symbol;Acc:69435]	88	-49.6
PC-5p-243764_13	AABR07043951.1	NA	91	-17.51
PC-5p-243764_13	Ube3c	ubiquitin protein ligase E3C [Source:RGD Symbol;Acc:1559986]	79	-14.56
PC-5p-243764_13	Alg14	ALG14, UDP-N-acetylglucosaminyltransferase subunit [Source:RGD Symbol;Acc:1312003]	65	-18.59
PC-5p-243764_13	Prkra	protein activator of interferon induced protein kinase EIF2AK2 [Source:RGD Symbol;Acc:1306707]	98	-16.72
PC-5p-243764_13	Aqp1	aquaporin 1 [Source:RGD Symbol;Acc:2141]	58	-22.21
PC-5p-243764_13	Rpgrip1l	Rpgrip1-like [Source:RGD Symbol;Acc:1311099]	81	-35.1
PC-5p-243764_13	Znf740	zinc finger protein 740 [Source:RGD Symbol;Acc:1589052]	53	-37.44
PC-5p-243764_13	Dennd4a	DENN domain containing 4A [Source:RGD Symbol;Acc:1562639]	82	-15.32
PC-5p-243764_13	Poteg	POTE ankyrin domain family, member G [Source:RGD Symbol;Acc:1359470]	91	-21.21
PC-5p-243764_13	Ddi2	DNA damage inducible 1 homolog 2 [Source:RGD Symbol;Acc:1311815]	93	-15.72
PC-5p-243764_13	Myo6	myosin VI [Source:RGD Symbol;Acc:1560646]	76	-14.86
PC-5p-243764_13	Bid	BH3 interacting domain death agonist [Source:RGD Symbol;Acc:620160]	91	-20.3
PC-5p-243764_13	Zfyve19	zinc finger FYVE-type containing 19 [Source:RGD Symbol;Acc:1561576]	92	-21.89
PC-5p-243764_13	Apobec2	apolipoprotein B mRNA editing enzyme catalytic subunit 2 [Source:RGD Symbol;Acc:1308727]	66	-19.24
PC-5p-243764_13	Ywhab	tyrosine 3-monooxygenase/tryptophan 5-monooxygenase activation protein, beta [Source:RGD Symbol;Acc:61998]	67	-17.24
PC-5p-243764_13	Nqo1	NAD(P)H quinone dehydrogenase 1 [Source:RGD Symbol;Acc:2503]	98	-18.43
PC-5p-243764_13	Rab33b	RAB33B, member RAS oncogene family [Source:RGD Symbol;Acc:1308353]	74	-18.2
PC-5p-243764_13	Arnt2	aryl hydrocarbon receptor nuclear translocator 2 [Source:RGD Symbol;Acc:2154]	95	-22.01
PC-5p-243764_13	Nudt2	nudix hydrolase 2 [Source:RGD Symbol;Acc:1303023]	87	-17.54
PC-5p-243764_13	Arsa	arylsulfatase A [Source:RGD Symbol;Acc:1310381]	93	-21.39
PC-5p-243764_13	Rhov	ras homolog family member V [Source:RGD Symbol;Acc:628824]	54	-15.18
PC-5p-243764_13	Myd88	MYD88, innate immune signal transduction adaptor [Source:RGD Symbol;Acc:735043]	61	-15.51
PC-5p-243764_13	Kcns1	potassium voltage-gated channel, modifier subfamily S, member 1 [Source:RGD Symbol;Acc:621524]	68	-20.43
PC-5p-243764_13	LOC100174910	glutaredoxin-like protein [Source:RGD Symbol;Acc:2299854]	84	-16.82
PC-5p-243764_13	Timm8a2	translocase of inner mitochondrial membrane 8A2 [Source:RGD Symbol;Acc:1588172]	91	-34.98
PC-5p-243764_13	Spry4	sprouty RTK signaling antagonist 4 [Source:RGD Symbol;Acc:1305324]	64	-40.1
PC-5p-243764_13	Jade1	jade family PHD finger 1 [Source:RGD Symbol;Acc:1306920]	89	-21.49
PC-5p-243764_13	RGD1309049	similar to RIKEN cDNA 4933415F23 [Source:RGD Symbol;Acc:1309049]	85	-12.51
PC-5p-243764_13	Snx20	sorting nexin 20 [Source:RGD Symbol;Acc:1307787]	93	-24.2
PC-5p-243764_13	Rpl27a	ribosomal protein L27a [Source:RGD Symbol;Acc:1309771]	96	-15.54
PC-5p-243764_13	Sp1	Sp1 transcription factor [Source:RGD Symbol;Acc:3738]	64	-42.7
PC-5p-243764_13	Stat4	signal transducer and activator of transcription 4 [Source:RGD Symbol;Acc:1305747]	60	-15.67
PC-5p-243764_13	Josd1	Josephin domain containing 1 [Source:RGD Symbol;Acc:1305388]	58	-14.1
PC-5p-243764_13	Elovl2	ELOVL fatty acid elongase 2 [Source:RGD Symbol;Acc:1308605]	53	-18.34
PC-5p-243764_13	Smurf2	SMAD specific E3 ubiquitin protein ligase 2 [Source:RGD Symbol;Acc:1310067]	75	-17.52
PC-5p-243764_13	Glipr2	GLI pathogenesis-related 2 [Source:RGD Symbol;Acc:1583669]	77	-18.96
PC-5p-243764_13	Stx11	syntaxin 11 [Source:RGD Symbol;Acc:1304744]	81	-21.88
PC-5p-243764_13	Cabp5	calcium binding protein 5 [Source:RGD Symbol;Acc:1308108]	75	-15.5
PC-5p-243764_13	Mesp1	mesoderm posterior bHLH transcription factor 1 [Source:RGD Symbol;Acc:1311751]	83	-20.38
PC-5p-243764_13	Ric3	RIC3 acetylcholine receptor chaperone [Source:RGD Symbol;Acc:1588939]	76	-21.61
PC-5p-243764_13	Il1rl1	interleukin 1 receptor-like 1 [Source:RGD Symbol;Acc:2894]	96	-25.46
PC-5p-243764_13	Necab2	N-terminal EF-hand calcium binding protein 2 [Source:RGD Symbol;Acc:621844]	66	-17.64
PC-5p-243764_13	Fbxl8	F-box and leucine-rich repeat protein 8 [Source:RGD Symbol;Acc:1566420]	90	-21.87
PC-5p-243764_13	Mall	mal, T-cell differentiation protein-like [Source:RGD Symbol;Acc:1310869]	58	-19.07
PC-5p-243764_13	Ptgfrn	prostaglandin F2 receptor inhibitor [Source:RGD Symbol;Acc:3437]	87	-21.69
PC-5p-243764_13	Kcng4	potassium voltage-gated channel modifier subfamily G member 4 [Source:RGD Symbol;Acc:1308553]	65	-16.48
PC-5p-243764_13	Ube4a	ubiquitination factor E4A [Source:RGD Symbol;Acc:1303173]	92	-22.99
PC-5p-243764_13	Lrp4	LDL receptor related protein 4 [Source:RGD Symbol;Acc:619731]	72	-21.23
PC-5p-243764_13	Mtmr10	myotubularin related protein 10 [Source:RGD Symbol;Acc:1305958]	99	-18.4
PC-5p-243764_13	Sh3bgrl3	SH3 domain binding glutamate-rich protein like 3 [Source:RGD Symbol;Acc:1308118]	66	-19.5
PC-5p-243764_13	Hars2	histidyl-tRNA synthetase 2, mitochondrial [Source:RGD Symbol;Acc:1308426]	82	-21.6
PC-5p-243764_13	Cramp1	cramped chromatin regulator homolog 1 [Source:RGD Symbol;Acc:1311948]	86	-18.19
PC-5p-243764_13	Ino80c	INO80 complex subunit C [Source:RGD Symbol;Acc:1310199]	91	-24.44
PC-5p-243764_13	Pik3cb	phosphatidylinositol-4,5-bisphosphate 3-kinase, catalytic subunit beta [Source:RGD Symbol;Acc:620917]	60	-14.01
PC-5p-243764_13	Gtf3c1	general transcription factor IIIC subunit 1 [Source:RGD Symbol;Acc:621048]	50	-17.72
PC-5p-243764_13	Ninj1	ninjurin 1 [Source:RGD Symbol;Acc:3179]	79	-25.25
PC-5p-243764_13	Zfp161	zinc finger protein 161 [Source:RGD Symbol;Acc:628712]	90	-19.8
PC-5p-243764_13	Gnai2	G protein subunit alpha i2 [Source:RGD Symbol;Acc:620243]	91	-17.05
PC-5p-243764_13	Pex6	peroxisomal biogenesis factor 6 [Source:RGD Symbol;Acc:621637]	92	-21.45
PC-5p-243764_13	Wdr37	WD repeat domain 37 [Source:RGD Symbol;Acc:1306189]	87	-15.73
PC-5p-243764_13	Eef2k	eukaryotic elongation factor-2 kinase [Source:RGD Symbol;Acc:2538]	96	-19.23
PC-5p-243764_13	Pla2g2a	phospholipase A2 group IIA [Source:RGD Symbol;Acc:620857]	97	-19.37
PC-5p-243764_13	Tnfrsf8	TNF receptor superfamily member 8 [Source:RGD Symbol;Acc:3879]	82	-21.97
PC-5p-243764_13	Mgat3	mannosyl (beta-1,4-)-glycoprotein beta-1,4-N-acetylglucosaminyltransferase [Source:RGD Symbol;Acc:3084]	94	-18.85
PC-5p-243764_13	Pwwp2b	PWWP domain containing 2B [Source:RGD Symbol;Acc:1307108]	83	-24.06
PC-5p-243764_13	Gabarap	GABA type A receptor-associated protein [Source:RGD Symbol;Acc:61911]	97	-19.13
PC-5p-243764_13	Ahcy	adenosylhomocysteinase [Source:RGD Symbol;Acc:69260]	89	-20.66
PC-5p-243764_13	Syt5	synaptotagmin 5 [Source:RGD Symbol;Acc:3806]	52	-17.25
PC-5p-243764_13	Eif4enif1	eukaryotic translation initiation factor 4E nuclear import factor 1 [Source:RGD Symbol;Acc:1560908]	63	-17.64
PC-5p-243764_13	Slc16a13	solute carrier family 16, member 13 [Source:RGD Symbol;Acc:1359138]	99	-24.77
PC-5p-243764_13	Orai3	ORAI calcium release-activated calcium modulator 3 [Source:RGD Symbol;Acc:1306538]	79	-17.4
PC-5p-243764_13	Banp	Btg3 associated nuclear protein [Source:RGD Symbol;Acc:1307464]	53	-18.82
PC-5p-243764_13	Prkcq	protein kinase C, theta [Source:RGD Symbol;Acc:620968]	84	-17.84
PC-5p-243764_13	Emc9	ER membrane protein complex subunit 9 [Source:RGD Symbol;Acc:1308113]	90	-17.76
PC-5p-243764_13	Acsl4	acyl-CoA synthetase long-chain family member 4 [Source:RGD Symbol;Acc:69401]	80	-16.11
PC-5p-243764_13	AABR07049755.1	ring finger protein 220 [Source:NCBI gene;Acc:500532]	64	-17.25
PC-5p-243764_13	Klhl40	kelch-like family member 40 [Source:RGD Symbol;Acc:1305368]	72	-16
PC-5p-243764_13	Ecel1	endothelin converting enzyme-like 1 [Source:RGD Symbol;Acc:61806]	55	-22.23
PC-5p-243764_13	Adprhl1	ADP-ribosylhydrolase like 1 [Source:RGD Symbol;Acc:1305641]	92	-18.11
PC-5p-243764_13	Stat3	signal transducer and activator of transcription 3 [Source:RGD Symbol;Acc:3772]	57	-20.26
PC-5p-243764_13	Pla2g15	phospholipase A2, group XV [Source:RGD Symbol;Acc:1302982]	73	-12.86
PC-5p-243764_13	Kcnk1	potassium two pore domain channel subfamily K member 1 [Source:RGD Symbol;Acc:621447]	87	-84.73
PC-5p-243764_13	Vstm4	V-set and transmembrane domain containing 4 [Source:RGD Symbol;Acc:1310423]	98	-15.76
PC-5p-243764_13	Cideb	cell death-inducing DFFA-like effector b [Source:RGD Symbol;Acc:1310000]	72	-18.87
PC-5p-243764_13	Olfm2	olfactomedin 2 [Source:RGD Symbol;Acc:1309741]	68	-16.16
PC-5p-243764_13	Gatad2a	GATA zinc finger domain containing 2A [Source:RGD Symbol;Acc:1310596]	84	-25.04
PC-5p-243764_13	Pstk	phosphoseryl-tRNA kinase [Source:RGD Symbol;Acc:1564300]	66	-42.53
PC-5p-243764_13	S1pr2	sphingosine-1-phosphate receptor 2 [Source:RGD Symbol;Acc:68334]	59	-17.32
PC-5p-243764_13	Nsg2	neuronal vesicle trafficking associated 2 [Source:RGD Symbol;Acc:1563944]	72	-19.73
PC-5p-243764_13	Rps6ka4	ribosomal protein S6 kinase A4 [Source:RGD Symbol;Acc:1307277]	88	-35.29
PC-5p-243764_13	Ecm1	extracellular matrix protein 1 [Source:RGD Symbol;Acc:620357]	90	-13.71
PC-5p-243764_13	Otub1	OTU deubiquitinase, ubiquitin aldehyde binding 1 [Source:RGD Symbol;Acc:1311329]	63	-21.09
PC-5p-243764_13	Spef1	sperm flagellar 1 [Source:RGD Symbol;Acc:1311267]	93	-18.26
PC-5p-243764_13	Slc23a2	solute carrier family 23 member 2 [Source:RGD Symbol;Acc:619876]	90	-38.03
PC-5p-243764_13	Cd300e	Cd300e molecule [Source:RGD Symbol;Acc:1585137]	68	-42.28
PC-5p-243764_13	Usp24	ubiquitin specific peptidase 24 [Source:RGD Symbol;Acc:1306799]	60	-38.93
PC-5p-243764_13	Rcan2	regulator of calcineurin 2 [Source:RGD Symbol;Acc:69198]	74	-17.11
PC-5p-243764_13	Fcamr	Fc fragment of IgA and IgM receptor [Source:RGD Symbol;Acc:1584674]	76	-38.33
PC-5p-243764_13	Krt80	keratin 80 [Source:RGD Symbol;Acc:1359177]	57	-16.63
PC-5p-243764_13	Ngp	neutrophilic granule protein [Source:RGD Symbol;Acc:1308994]	52	-17.79
PC-5p-243764_13	Tpd52l1	TPD52 like 1 [Source:RGD Symbol;Acc:1594796]	56	-20.74
PC-5p-243764_13	Hip1	huntingtin interacting protein 1 [Source:RGD Symbol;Acc:620305]	95	-39.74
PC-5p-243764_13	Ube2m	ubiquitin-conjugating enzyme E2M [Source:RGD Symbol;Acc:1307614]	62	-19.81
PC-5p-243764_13	Dgkq	diacylglycerol kinase, theta [Source:RGD Symbol;Acc:2320722]	76	-17.4
PC-5p-243764_13	Bcl2l14	BCL2 like 14 [Source:RGD Symbol;Acc:1562777]	67	-19.49
PC-5p-243764_13	Kif18b	kinesin family member 18B [Source:RGD Symbol;Acc:1310360]	98	-18.5
PC-5p-243764_13	Crhr1	corticotropin releasing hormone receptor 1 [Source:RGD Symbol;Acc:61276]	89	-19.53
PC-5p-243764_13	Dgki	diacylglycerol kinase, iota [Source:RGD Symbol;Acc:735049]	96	-17.31
PC-5p-243764_13	Kcnf1	potassium voltage-gated channel modifier subfamily F member 1 [Source:RGD Symbol;Acc:631414]	72	-17.4
PC-5p-243764_13	Lyrm1	LYR motif containing 1 [Source:RGD Symbol;Acc:1563498]	71	-24.02
PC-5p-243764_13	Gpd1l	glycerol-3-phosphate dehydrogenase 1-like [Source:RGD Symbol;Acc:1560123]	50	-17.54
PC-5p-243764_13	Rrp7a	ribosomal RNA processing 7 homolog A [Source:RGD Symbol;Acc:1311547]	58	-15.13
PC-5p-243764_13	Ndst2	N-deacetylase and N-sulfotransferase 2 [Source:RGD Symbol;Acc:1304700]	89	-17.34
PC-5p-243764_13	Dact2	dishevelled-binding antagonist of beta-catenin 2 [Source:RGD Symbol;Acc:1310742]	68	-15.32
PC-5p-243764_13	Ago4	argonaute RISC catalytic component 4 [Source:RGD Symbol;Acc:1304583]	52	-16.04
PC-5p-243764_13	Tal1	TAL bHLH transcription factor 1, erythroid differentiation factor [Source:RGD Symbol;Acc:1306748]	94	-24.73
PC-5p-243764_13	Kctd21	potassium channel tetramerisation domain containing 21 [Source:MGI Symbol;Acc:MGI:3643121]	94	-38.75
PC-5p-243764_13	Mmp17	matrix metallopeptidase 17 [Source:RGD Symbol;Acc:1311541]	88	-19.11
PC-5p-243764_13	Zfp646	zinc finger protein 646 [Source:RGD Symbol;Acc:1561579]	50	-20.72
PC-5p-243764_13	Tspy26	testis specific protein, Y-linked 26 [Source:RGD Symbol;Acc:1310192]	97	-16.64
PC-5p-243764_13	Gbp5	guanylate binding protein 5 [Source:RGD Symbol;Acc:1311040]	81	-16.72
PC-5p-243764_13	Dagla	diacylglycerol lipase, alpha [Source:RGD Symbol;Acc:1359461]	86	-18.19
PC-5p-243764_13	Ttll12	tubulin tyrosine ligase like 12 [Source:RGD Symbol;Acc:1305319]	94	-16.59
PC-5p-243764_13	Engase	endo-beta-N-acetylglucosaminidase [Source:RGD Symbol;Acc:1310868]	59	-15.22
PC-5p-243764_13	Acad11	acyl-CoA dehydrogenase family, member 11 [Source:RGD Symbol;Acc:1306270]	99	-15.42
PC-5p-243764_13	Tmem136	transmembrane protein 136 [Source:RGD Symbol;Acc:1565079]	95	-19.27
[truncated: 9,437 more rows]
