# Supplementary material for: BMSC-derived exosomal miR-27a-3p and miR-196b-5p regulate bone remodeling in ovariectomized rats
Source: PeerJ. 2022 Sep 22;10:e13744. doi: 10.7717/peerj.13744 (PMC9509671; doi:10.7717/peerj.13744)
Supplement: Table S4 [file peerj-10-13744-s004.xlsx]

## Sheet: Table S4a
Table S4a. Gene ontology (cellular component) enriched for target genes of 20 differentially expressed miRNAs
GO Id	Function	GO_term	S gene number	TS gene number	B gene number	TB gene number	Pvalue of Fisher's Exact Test
GO:0005737	cellular_component	cytoplasm	1583	5495	5449	22745	6.66134e-16
GO:0005794	cellular_component	Golgi apparatus	344	5495	976	22745	6.66134e-16
GO:0000139	cellular_component	Golgi membrane	143	5495	341	22745	2.57683e-13
GO:0005783	cellular_component	endoplasmic reticulum	343	5495	1029	22745	6.64868e-12
GO:0016020	cellular_component	membrane	870	5495	2984	22745	1.05231e-11
GO:0005829	cellular_component	cytosol	1011	5495	3525	22745	1.06362e-11
GO:0005887	cellular_component	integral component of plasma membrane	360	5495	1099	22745	2.41392e-11
GO:0043231	cellular_component	intracellular membrane-bounded organelle	285	5495	849	22745	1.86081e-10
GO:0005739	cellular_component	mitochondrion	558	5495	1868	22745	2.22959e-09
GO:0005764	cellular_component	lysosome	112	5495	280	22745	2.66236e-09
GO:0005789	cellular_component	endoplasmic reticulum membrane	197	5495	565	22745	4.66012e-09
GO:0048471	cellular_component	perinuclear region of cytoplasm	230	5495	682	22745	6.91974e-09
GO:0030054	cellular_component	cell junction	173	5495	488	22745	1.05093e-08
GO:0009986	cellular_component	cell surface	228	5495	679	22745	1.21502e-08
GO:0070062	cellular_component	extracellular exosome	767	5495	2686	22745	1.38484e-08
GO:0016324	cellular_component	apical plasma membrane	121	5495	318	22745	2.02218e-08
GO:0016323	cellular_component	basolateral plasma membrane	88	5495	217	22745	6.13337e-08
GO:0005765	cellular_component	lysosomal membrane	92	5495	232	22745	1.08207e-07
GO:0005768	cellular_component	endosome	115	5495	311	22745	2.6024e-07
GO:0045121	cellular_component	membrane raft	108	5495	288	22745	2.66699e-07
GO:0005802	cellular_component	trans-Golgi network	68	5495	161	22745	3.13864e-07
GO:0043025	cellular_component	neuronal cell body	184	5495	555	22745	7.97979e-07
GO:0043005	cellular_component	neuron projection	160	5495	482	22745	3.74975e-06
GO:0030176	cellular_component	integral component of endoplasmic reticulum membrane	43	5495	97	22745	1.03504e-05
GO:0008021	cellular_component	synaptic vesicle	57	5495	142	22745	1.73033e-05
GO:0031410	cellular_component	cytoplasmic vesicle	115	5495	338	22745	2.47792e-05
GO:0005769	cellular_component	early endosome	81	5495	227	22745	6.12855e-05
GO:0044297	cellular_component	cell body	40	5495	94	22745	6.48298e-05
GO:0008290	cellular_component	F-actin capping protein complex	8	5495	9	22745	8.17255e-05
GO:0012505	cellular_component	endomembrane system	64	5495	172	22745	8.69868e-05
GO:0031463	cellular_component	Cul3-RING ubiquitin ligase complex	32	5495	71	22745	9.14039e-05
GO:0031902	cellular_component	late endosome membrane	30	5495	67	22745	0.000173047
GO:0005770	cellular_component	late endosome	50	5495	130	22745	0.00019498
GO:0030425	cellular_component	dendrite	155	5495	499	22745	0.00023283
GO:0031226	cellular_component	intrinsic component of plasma membrane	17	5495	31	22745	0.000233734
GO:0030424	cellular_component	axon	120	5495	373	22745	0.000249105
GO:0014069	cellular_component	postsynaptic density	86	5495	253	22745	0.000252644
GO:0005671	cellular_component	Ada2/Gcn5/Ada3 transcription activator complex	13	5495	21	22745	0.000256168
GO:0030864	cellular_component	cortical actin cytoskeleton	24	5495	51	22745	0.000302542
GO:0032580	cellular_component	Golgi cisterna membrane	24	5495	52	22745	0.000434135
GO:0060076	cellular_component	excitatory synapse	18	5495	35	22745	0.00044201
GO:0016342	cellular_component	catenin complex	15	5495	27	22745	0.000451941
GO:0005654	cellular_component	nucleoplasm	601	5495	2222	22745	0.000503496
GO:0005793	cellular_component	endoplasmic reticulum-Golgi intermediate compartment	30	5495	72	22745	0.000775591
GO:0005923	cellular_component	bicellular tight junction	46	5495	124	22745	0.000861513
GO:0045202	cellular_component	synapse	110	5495	348	22745	0.0008902
GO:0043197	cellular_component	dendritic spine	59	5495	168	22745	0.000895501
GO:0000138	cellular_component	Golgi trans cisterna	7	5495	9	22745	0.00107412
GO:0032593	cellular_component	insulin-responsive compartment	6	5495	7	22745	0.00110157
GO:0043235	cellular_component	receptor complex	59	5495	170	22745	0.00124218
GO:0042383	cellular_component	sarcolemma	44	5495	120	22745	0.00144607
GO:0015629	cellular_component	actin cytoskeleton	68	5495	203	22745	0.00161678
GO:0045177	cellular_component	apical part of cell	43	5495	118	22745	0.00186798
GO:0043679	cellular_component	axon terminus	35	5495	92	22745	0.00206602
GO:0043198	cellular_component	dendritic shaft	28	5495	70	22745	0.00237888
GO:0032281	cellular_component	AMPA glutamate receptor complex	14	5495	28	22745	0.00267486
GO:0042470	cellular_component	melanosome	30	5495	77	22745	0.00273629
GO:0032432	cellular_component	actin filament bundle	7	5495	10	22745	0.00283076
GO:0005869	cellular_component	dynactin complex	7	5495	10	22745	0.00283076
GO:0005901	cellular_component	caveola	32	5495	84	22745	0.00305844
GO:0005911	cellular_component	cell-cell junction	59	5495	176	22745	0.00308905
GO:0016602	cellular_component	CCAAT-binding factor complex	4	5495	4	22745	0.00340383
GO:0034774	cellular_component	secretory granule lumen	6	5495	8	22745	0.00349952
GO:0010008	cellular_component	endosome membrane	36	5495	98	22745	0.00358964
GO:0031901	cellular_component	early endosome membrane	29	5495	75	22745	0.00363334
GO:0005791	cellular_component	rough endoplasmic reticulum	28	5495	72	22745	0.00383926
GO:0031264	cellular_component	death-inducing signaling complex	5	5495	6	22745	0.00393918
GO:0043195	cellular_component	terminal bouton	39	5495	109	22745	0.00426033
GO:0035869	cellular_component	ciliary transition zone	16	5495	35	22745	0.00429332
GO:0009925	cellular_component	basal plasma membrane	18	5495	41	22745	0.00430852
GO:0031982	cellular_component	vesicle	58	5495	175	22745	0.0044007
GO:0001726	cellular_component	ruffle	32	5495	86	22745	0.00465623
GO:0009898	cellular_component	cytoplasmic side of plasma membrane	22	5495	54	22745	0.0051455
GO:0031201	cellular_component	SNARE complex	21	5495	51	22745	0.00535256
GO:0005856	cellular_component	cytoskeleton	120	5495	404	22745	0.00587629
GO:0043229	cellular_component	intracellular organelle	7	5495	11	22745	0.00616229
GO:0005925	cellular_component	focal adhesion	129	5495	439	22745	0.00653664
GO:0043204	cellular_component	perikaryon	50	5495	150	22745	0.00686229
GO:0030285	cellular_component	integral component of synaptic vesicle membrane	10	5495	19	22745	0.00687026
GO:0005788	cellular_component	endoplasmic reticulum lumen	25	5495	65	22745	0.00717665
GO:0031143	cellular_component	pseudopodium	6	5495	9	22745	0.00835033
GO:0000506	cellular_component	glycosylphosphatidylinositol-N-acetylglucosaminyltransferase (GPI-GnT) complex	6	5495	9	22745	0.00835033
GO:0090575	cellular_component	RNA polymerase II transcription factor complex	26	5495	69	22745	0.00840491
GO:0046581	cellular_component	intercellular canaliculus	5	5495	7	22745	0.0110332
GO:0048786	cellular_component	presynaptic active zone	14	5495	32	22745	0.0116692
GO:0000407	cellular_component	phagophore assembly site	12	5495	26	22745	0.0117051
GO:0034705	cellular_component	potassium channel complex	7	5495	12	22745	0.0117223
GO:0032588	cellular_component	trans-Golgi network membrane	13	5495	29	22745	0.0117726
GO:0019005	cellular_component	SCF ubiquitin ligase complex	24	5495	64	22745	0.0118144
GO:0005642	cellular_component	annulate lamellae	4	5495	5	22745	0.0137316
GO:0071141	cellular_component	SMAD protein complex	4	5495	5	22745	0.0137316
GO:0042719	cellular_component	mitochondrial intermembrane space protein transporter complex	4	5495	5	22745	0.0137316
GO:0017059	cellular_component	serine C-palmitoyltransferase complex	4	5495	5	22745	0.0137316
GO:0030027	cellular_component	lamellipodium	53	5495	166	22745	0.0138279
GO:0005639	cellular_component	integral component of nuclear inner membrane	8	5495	15	22745	0.0140123
GO:0070069	cellular_component	cytochrome complex	3	5495	3	22745	0.014095
GO:0030125	cellular_component	clathrin vesicle coat	3	5495	3	22745	0.014095
GO:0098871	cellular_component	postsynaptic actin cytoskeleton	3	5495	3	22745	0.014095
GO:0030133	cellular_component	transport vesicle	21	5495	55	22745	0.0143109
GO:0016328	cellular_component	lateral plasma membrane	20	5495	52	22745	0.0152223
GO:0005938	cellular_component	cell cortex	48	5495	149	22745	0.0155738
GO:0001772	cellular_component	immunological synapse	14	5495	33	22745	0.0158444
GO:0030134	cellular_component	COPII-coated ER to Golgi transport vesicle	13	5495	30	22745	0.0162628
GO:0005575	cellular_component	cellular_component	708	5495	2742	22745	0.0164732
GO:0005776	cellular_component	autophagosome	25	5495	69	22745	0.0164978
GO:0000791	cellular_component	euchromatin	6	5495	10	22745	0.0166297
GO:0043202	cellular_component	lysosomal lumen	6	5495	10	22745	0.0166297
GO:0005813	cellular_component	centrosome	142	5495	502	22745	0.0176902
GO:0005815	cellular_component	microtubule organizing center	43	5495	133	22745	0.0198733
GO:0034663	cellular_component	endoplasmic reticulum chaperone complex	7	5495	13	22745	0.0201579
GO:0034045	cellular_component	phagophore assembly site membrane	7	5495	13	22745	0.0201579
GO:0030136	cellular_component	clathrin-coated vesicle	19	5495	50	22745	0.0203031
GO:0030173	cellular_component	integral component of Golgi membrane	14	5495	34	22745	0.021071
GO:0005777	cellular_component	peroxisome	42	5495	130	22745	0.02142
GO:0071944	cellular_component	cell periphery	24	5495	67	22745	0.0214298
GO:0016471	cellular_component	vacuolar proton-transporting V-type ATPase complex	8	5495	16	22745	0.0221744
GO:0030673	cellular_component	axolemma	8	5495	16	22745	0.0221744
GO:0030140	cellular_component	trans-Golgi network transport vesicle	8	5495	16	22745	0.0221744
GO:0005623	cellular_component	cell	36	5495	109	22745	0.022497
GO:0005743	cellular_component	mitochondrial inner membrane	114	5495	399	22745	0.0232423
GO:0016327	cellular_component	apicolateral plasma membrane	10	5495	22	22745	0.0234162
GO:0014704	cellular_component	intercalated disc	20	5495	54	22745	0.0235075
GO:0030877	cellular_component	beta-catenin destruction complex	5	5495	8	22745	0.0235893
GO:0032541	cellular_component	cortical endoplasmic reticulum	5	5495	8	22745	0.0235893
GO:0030665	cellular_component	clathrin-coated vesicle membrane	5	5495	8	22745	0.0235893
GO:0055037	cellular_component	recycling endosome	37	5495	113	22745	0.0239567
GO:0098793	cellular_component	presynapse	24	5495	68	22745	0.0257194
GO:0000932	cellular_component	P-body	27	5495	79	22745	0.0286711
GO:0032045	cellular_component	guanyl-nucleotide exchange factor complex	6	5495	11	22745	0.0291905
GO:0008385	cellular_component	IkappaB kinase complex	6	5495	11	22745	0.0291905
GO:0030139	cellular_component	endocytic vesicle	21	5495	59	22745	0.0322955
GO:0005905	cellular_component	clathrin-coated pit	18	5495	49	22745	0.0333025
GO:0042721	cellular_component	TIM22 mitochondrial import inner membrane insertion complex	4	5495	6	22745	0.0333165
GO:1990357	cellular_component	terminal web	4	5495	6	22745	0.0333165
GO:0042406	cellular_component	extrinsic component of endoplasmic reticulum membrane	4	5495	6	22745	0.0333165
GO:0005637	cellular_component	nuclear inner membrane	14	5495	36	22745	0.0352395
GO:0031526	cellular_component	brush border membrane	24	5495	70	22745	0.0362349
GO:0032809	cellular_component	neuronal cell body membrane	11	5495	27	22745	0.0420378
GO:0005657	cellular_component	replication fork	11	5495	27	22745	0.0420378
GO:0030863	cellular_component	cortical cytoskeleton	11	5495	27	22745	0.0420378
GO:0031090	cellular_component	organelle membrane	26	5495	78	22745	0.0423226
GO:0034702	cellular_component	ion channel complex	5	5495	9	22745	0.042638
GO:0005778	cellular_component	peroxisomal membrane	19	5495	54	22745	0.0452836
GO:0044306	cellular_component	neuron projection terminus	9	5495	21	22745	0.0460274
GO:0032153	cellular_component	cell division site	9	5495	21	22745	0.0460274
GO:0043296	cellular_component	apical junction complex	9	5495	21	22745	0.0460274
GO:0035371	cellular_component	microtubule plus-end	9	5495	21	22745	0.0460274
GO:0042734	cellular_component	presynaptic membrane	23	5495	68	22745	0.0461012
GO:0031265	cellular_component	CD95 death-inducing signaling complex	3	5495	4	22745	0.0461686
GO:0033269	cellular_component	internode region of axon	3	5495	4	22745	0.0461686
GO:1990769	cellular_component	proximal neuron projection	3	5495	4	22745	0.0461686
GO:0034657	cellular_component	GID complex	3	5495	4	22745	0.0461686
GO:0016011	cellular_component	dystroglycan complex	3	5495	4	22745	0.0461686
GO:0032280	cellular_component	symmetric synapse	3	5495	4	22745	0.0461686
GO:0090498	cellular_component	extrinsic component of Golgi membrane	3	5495	4	22745	0.0461686
GO:1904813	cellular_component	ficolin-1-rich granule lumen	3	5495	4	22745	0.0461686
GO:0036038	cellular_component	MKS complex	7	5495	15	22745	0.0478177
GO:0045211	cellular_component	postsynaptic membrane	60	5495	204	22745	0.0488553
GO:0032587	cellular_component	ruffle membrane	26	5495	79	22745	0.0490195
GO:0008076	cellular_component	voltage-gated potassium channel complex	24	5495	72	22745	0.0496584
GO:0005762	cellular_component	mitochondrial large ribosomal subunit	20	5495	58	22745	0.0498092
S gene number: The number of genes with significant differences annotated as specific GO. TS gene number: The number of genes with significant difference. B gene number: The number of genes annotated as specific GO. TB gene number: The total number of genes.

## Sheet: Table S4b
Table S4b. Gene ontology (biological process) enriched for target genes of 20 differentially expressed miRNAs
GO Id	Function	GO_term	S gene number	TS gene number	B gene number	TB gene number	Pvalue of Fisher's Exact Test
GO:0006886	biological_process	intracellular protein transport	113	5495	274	22745	2.68282e-10
GO:0008285	biological_process	negative regulation of cell population proliferation	144	5495	394	22745	2.03282e-08
GO:0016192	biological_process	vesicle-mediated transport	70	5495	163	22745	9.71443e-08
GO:0035556	biological_process	intracellular signal transduction	151	5495	435	22745	3.86387e-07
GO:0016567	biological_process	protein ubiquitination	139	5495	395	22745	4.60307e-07
GO:0006486	biological_process	protein glycosylation	42	5495	86	22745	5.76873e-07
GO:0045766	biological_process	positive regulation of angiogenesis	55	5495	124	22745	6.34153e-07
GO:0032869	biological_process	cellular response to insulin stimulus	51	5495	113	22745	8.39974e-07
GO:0016477	biological_process	cell migration	85	5495	220	22745	1.16912e-06
GO:0032496	biological_process	response to lipopolysaccharide	99	5495	268	22745	1.8016e-06
GO:0015031	biological_process	protein transport	116	5495	326	22745	2.14529e-06
GO:0018279	biological_process	protein N-linked glycosylation via asparagine	19	5495	29	22745	2.78874e-06
GO:0000902	biological_process	cell morphogenesis	44	5495	96	22745	2.80013e-06
GO:0046697	biological_process	decidualization	18	5495	27	22745	3.53202e-06
GO:0032966	biological_process	negative regulation of collagen biosynthetic process	10	5495	11	22745	5.78071e-06
GO:0001889	biological_process	liver development	53	5495	129	22745	1.55511e-05
GO:0030335	biological_process	positive regulation of cell migration	79	5495	213	22745	1.59907e-05
GO:0043547	biological_process	positive regulation of GTPase activity	103	5495	294	22745	1.64825e-05
GO:0007179	biological_process	transforming growth factor beta receptor signaling pathway	32	5495	67	22745	2.20392e-05
GO:0005978	biological_process	glycogen biosynthetic process	13	5495	18	22745	2.28889e-05
GO:0070374	biological_process	positive regulation of ERK1 and ERK2 cascade	89	5495	249	22745	2.5491e-05
GO:0032482	biological_process	Rab protein signal transduction	26	5495	51	22745	3.08529e-05
GO:0014070	biological_process	response to organic cyclic compound	88	5495	247	22745	3.23806e-05
GO:0009968	biological_process	negative regulation of signal transduction	36	5495	80	22745	3.56235e-05
GO:0045893	biological_process	positive regulation of transcription, DNA-templated	190	5495	609	22745	3.73855e-05
GO:0007032	biological_process	endosome organization	21	5495	38	22745	3.74736e-05
GO:0042981	biological_process	regulation of apoptotic process	88	5495	248	22745	3.84196e-05
GO:0006915	biological_process	apoptotic process	135	5495	412	22745	4.15365e-05
GO:0030514	biological_process	negative regulation of BMP signaling pathway	24	5495	47	22745	5.9756e-05
GO:0033674	biological_process	positive regulation of kinase activity	31	5495	67	22745	6.35353e-05
GO:0060037	biological_process	pharyngeal system development	12	5495	17	22745	6.91563e-05
GO:0044319	biological_process	wound healing, spreading of cells	11	5495	15	22745	8.18622e-05
GO:0010977	biological_process	negative regulation of neuron projection development	34	5495	77	22745	9.261e-05
GO:0071222	biological_process	cellular response to lipopolysaccharide	67	5495	183	22745	0.000106275
GO:0006629	biological_process	lipid metabolic process	47	5495	118	22745	0.000113444
GO:0006954	biological_process	inflammatory response	105	5495	314	22745	0.000117653
GO:0043066	biological_process	negative regulation of apoptotic process	181	5495	588	22745	0.000125366
GO:0051260	biological_process	protein homooligomerization	80	5495	228	22745	0.000128803
GO:0043065	biological_process	positive regulation of apoptotic process	114	5495	347	22745	0.000139767
GO:0016311	biological_process	dephosphorylation	40	5495	97	22745	0.000148408
GO:0043410	biological_process	positive regulation of MAPK cascade	58	5495	155	22745	0.00015236
GO:0043627	biological_process	response to estrogen	42	5495	104	22745	0.000178794
GO:0071407	biological_process	cellular response to organic cyclic compound	41	5495	101	22745	0.000185845
GO:0043029	biological_process	T cell homeostasis	16	5495	28	22745	0.000187661
GO:0042594	biological_process	response to starvation	23	5495	47	22745	0.00019456
GO:0006468	biological_process	protein phosphorylation	157	5495	505	22745	0.000203623
GO:0006888	biological_process	endoplasmic reticulum to Golgi vesicle-mediated transport	44	5495	111	22745	0.000209639
GO:0071456	biological_process	cellular response to hypoxia	55	5495	147	22745	0.000223083
GO:0016310	biological_process	phosphorylation	74	5495	211	22745	0.000228889
GO:0046718	biological_process	viral entry into host cell	17	5495	31	22745	0.000233734
GO:0090263	biological_process	positive regulation of canonical Wnt signaling pathway	32	5495	74	22745	0.000235799
GO:0033993	biological_process	response to lipid	21	5495	42	22745	0.000250438
GO:0097746	biological_process	regulation of blood vessel diameter	7	5495	8	22745	0.000302257
GO:0043276	biological_process	anoikis	8	5495	10	22745	0.000321268
GO:0007189	biological_process	adenylate cyclase-activating G protein-coupled receptor signaling pathway	29	5495	66	22745	0.000327462
GO:0018105	biological_process	peptidyl-serine phosphorylation	55	5495	149	22745	0.00033155
GO:0097503	biological_process	sialylation	12	5495	19	22745	0.000342232
GO:0001657	biological_process	ureteric bud development	20	5495	40	22745	0.000349968
GO:0007568	biological_process	aging	108	5495	333	22745	0.000353818
GO:0032722	biological_process	positive regulation of chemokine production	14	5495	24	22745	0.000355413
GO:0045216	biological_process	cell-cell junction organization	14	5495	24	22745	0.000355413
GO:0055114	biological_process	oxidation-reduction process	204	5495	687	22745	0.000437895
GO:0060395	biological_process	SMAD protein signal transduction	28	5495	64	22745	0.000449171
GO:0055085	biological_process	transmembrane transport	75	5495	219	22745	0.000471187
GO:0009311	biological_process	oligosaccharide metabolic process	13	5495	22	22745	0.000487786
GO:0006836	biological_process	neurotransmitter transport	20	5495	41	22745	0.000529091
GO:0007204	biological_process	positive regulation of cytosolic calcium ion concentration	52	5495	142	22745	0.000588982
GO:0006744	biological_process	ubiquinone biosynthetic process	10	5495	15	22745	0.000590119
GO:0033189	biological_process	response to vitamin A	17	5495	33	22745	0.000619127
GO:0016050	biological_process	vesicle organization	14	5495	25	22745	0.000628623
GO:0043542	biological_process	endothelial cell migration	14	5495	25	22745	0.000628623
GO:0042127	biological_process	regulation of cell population proliferation	83	5495	249	22745	0.000638526
GO:0031175	biological_process	neuron projection development	57	5495	160	22745	0.000730329
GO:0003181	biological_process	atrioventricular valve morphogenesis	9	5495	13	22745	0.000752696
GO:0060389	biological_process	pathway-restricted SMAD protein phosphorylation	9	5495	13	22745	0.000752696
GO:0060546	biological_process	negative regulation of necroptotic process	9	5495	13	22745	0.000752696
GO:0048168	biological_process	regulation of neuronal synaptic plasticity	15	5495	28	22745	0.000756879
GO:0055074	biological_process	calcium ion homeostasis	15	5495	28	22745	0.000756879
GO:0006631	biological_process	fatty acid metabolic process	30	5495	72	22745	0.000775591
GO:0030154	biological_process	cell differentiation	168	5495	560	22745	0.000811776
GO:0060437	biological_process	lung growth	5	5495	5	22745	0.000821881
GO:0120009	biological_process	intermembrane lipid transfer	5	5495	5	22745	0.000821881
GO:0035023	biological_process	regulation of Rho protein signal transduction	34	5495	85	22745	0.000865962
GO:0019933	biological_process	cAMP-mediated signaling	16	5495	31	22745	0.000868339
GO:0060674	biological_process	placenta blood vessel development	8	5495	11	22745	0.000927035
GO:0032464	biological_process	positive regulation of protein homooligomerization	8	5495	11	22745	0.000927035
GO:0045741	biological_process	positive regulation of epidermal growth factor-activated receptor activity	8	5495	11	22745	0.000927035
GO:0071333	biological_process	cellular response to glucose stimulus	37	5495	95	22745	0.00094979
GO:0010033	biological_process	response to organic substance	53	5495	148	22745	0.000957323
GO:0097755	biological_process	positive regulation of blood vessel diameter	17	5495	34	22745	0.000961322
GO:0033077	biological_process	T cell differentiation in thymus	17	5495	34	22745	0.000961322
GO:0007030	biological_process	Golgi organization	36	5495	92	22745	0.000999874
GO:1904659	biological_process	glucose transmembrane transport	14	5495	26	22745	0.0010605
GO:0006488	biological_process	dolichol-linked oligosaccharide biosynthetic process	7	5495	9	22745	0.00107412
GO:0046598	biological_process	positive regulation of viral entry into host cell	7	5495	9	22745	0.00107412
GO:0006839	biological_process	mitochondrial transport	28	5495	67	22745	0.00108269
GO:0043407	biological_process	negative regulation of MAP kinase activity	19	5495	40	22745	0.00109266
GO:0003344	biological_process	pericardium morphogenesis	6	5495	7	22745	0.00110157
GO:0045986	biological_process	negative regulation of smooth muscle contraction	6	5495	7	22745	0.00110157
GO:0048806	biological_process	genitalia development	6	5495	7	22745	0.00110157
GO:0010628	biological_process	positive regulation of gene expression	127	5495	412	22745	0.00111456
GO:0030968	biological_process	endoplasmic reticulum unfolded protein response	21	5495	46	22745	0.00115986
GO:0030148	biological_process	sphingolipid biosynthetic process	15	5495	29	22745	0.00121964
GO:0035269	biological_process	protein O-linked mannosylation	10	5495	16	22745	0.0012328
GO:0046777	biological_process	protein autophosphorylation	61	5495	177	22745	0.00126421
GO:0090630	biological_process	activation of GTPase activity	31	5495	77	22745	0.00126486
GO:0043154	biological_process	negative regulation of cysteine-type endopeptidase activity involved in apoptotic process	29	5495	71	22745	0.00137072
GO:0046330	biological_process	positive regulation of JNK cascade	29	5495	71	22745	0.00137072
GO:0007584	biological_process	response to nutrient	50	5495	140	22745	0.00140089
GO:0000910	biological_process	cytokinesis	17	5495	35	22745	0.00145178
GO:0018107	biological_process	peptidyl-threonine phosphorylation	27	5495	65	22745	0.00146915
GO:0048661	biological_process	positive regulation of smooth muscle cell proliferation	32	5495	81	22745	0.00154399
GO:0042493	biological_process	response to drug	148	5495	493	22745	0.00155064
GO:0090331	biological_process	negative regulation of platelet aggregation	9	5495	14	22745	0.00165524
GO:0006672	biological_process	ceramide metabolic process	9	5495	14	22745	0.00165524
GO:0035567	biological_process	non-canonical Wnt signaling pathway	11	5495	19	22745	0.00169043
GO:0051770	biological_process	positive regulation of nitric-oxide synthase biosynthetic process	11	5495	19	22745	0.00169043
GO:0007166	biological_process	cell surface receptor signaling pathway	61	5495	179	22745	0.00172001
GO:0090090	biological_process	negative regulation of canonical Wnt signaling pathway	38	5495	101	22745	0.0017276
GO:0035335	biological_process	peptidyl-tyrosine dephosphorylation	37	5495	98	22745	0.00183497
GO:0007507	biological_process	heart development	88	5495	275	22745	0.00183685
GO:0030182	biological_process	neuron differentiation	53	5495	152	22745	0.00189504
GO:0006506	biological_process	GPI anchor biosynthetic process	15	5495	30	22745	0.00189847
GO:0009312	biological_process	oligosaccharide biosynthetic process	15	5495	30	22745	0.00189847
GO:0001701	biological_process	in utero embryonic development	90	5495	283	22745	0.00201903
GO:0048701	biological_process	embryonic cranial skeleton morphogenesis	16	5495	33	22745	0.00203762
GO:0001666	biological_process	response to hypoxia	83	5495	258	22745	0.00205467
GO:0018108	biological_process	peptidyl-tyrosine phosphorylation	38	5495	102	22745	0.00212122
GO:0045776	biological_process	negative regulation of blood pressure	17	5495	36	22745	0.00213733
GO:0045471	biological_process	response to ethanol	62	5495	184	22745	0.00215379
GO:0032355	biological_process	response to estradiol	62	5495	184	22745	0.00215379
GO:0031629	biological_process	synaptic vesicle fusion to presynaptic active zone membrane	8	5495	12	22745	0.00219083
GO:0003333	biological_process	amino acid transmembrane transport	18	5495	39	22745	0.0022024
GO:0043161	biological_process	proteasome-mediated ubiquitin-dependent protein catabolic process	63	5495	188	22745	0.00231493
GO:0060548	biological_process	negative regulation of cell death	33	5495	86	22745	0.00231882
GO:0009636	biological_process	response to toxic substance	45	5495	126	22745	0.00235462
GO:0006820	biological_process	anion transport	13	5495	25	22745	0.00241852
GO:0030432	biological_process	peristalsis	7	5495	10	22745	0.00283076
GO:0060039	biological_process	pericardium development	7	5495	10	22745	0.00283076
GO:0006817	biological_process	phosphate ion transport	7	5495	10	22745	0.00283076
GO:0033689	biological_process	negative regulation of osteoblast proliferation	7	5495	10	22745	0.00283076
GO:0051923	biological_process	sulfation	7	5495	10	22745	0.00283076
GO:0051001	biological_process	negative regulation of nitric-oxide synthase activity	7	5495	10	22745	0.00283076
GO:0071404	biological_process	cellular response to low-density lipoprotein particle stimulus	11	5495	20	22745	0.0029406
GO:0043966	biological_process	histone H3 acetylation	22	5495	52	22745	0.00296826
GO:0010862	biological_process	positive regulation of pathway-restricted SMAD protein phosphorylation	21	5495	49	22745	0.00303561
GO:0048662	biological_process	negative regulation of smooth muscle cell proliferation	17	5495	37	22745	0.00307365
GO:0043123	biological_process	positive regulation of I-kappaB kinase/NF-kappaB signaling	55	5495	162	22745	0.00307577
GO:0006470	biological_process	protein dephosphorylation	41	5495	114	22745	0.00309723
GO:0009612	biological_process	response to mechanical stimulus	35	5495	94	22745	0.00313847
GO:0007266	biological_process	Rho protein signal transduction	27	5495	68	22745	0.00318886
GO:0009165	biological_process	nucleotide biosynthetic process	9	5495	15	22745	0.00325293
GO:0030516	biological_process	regulation of axon extension	9	5495	15	22745	0.00325293
GO:0001779	biological_process	natural killer cell differentiation	9	5495	15	22745	0.00325293
GO:0071257	biological_process	cellular response to electrical stimulus	9	5495	15	22745	0.00325293
GO:0006833	biological_process	water transport	9	5495	15	22745	0.00325293
GO:0071391	biological_process	cellular response to estrogen stimulus	9	5495	15	22745	0.00325293
GO:0048263	biological_process	determination of dorsal identity	4	5495	4	22745	0.00340383
GO:0006235	biological_process	dTTP biosynthetic process	4	5495	4	22745	0.00340383
GO:0000320	biological_process	re-entry into mitotic cell cycle	4	5495	4	22745	0.00340383
GO:0046546	biological_process	development of primary male sexual characteristics	4	5495	4	22745	0.00340383
GO:0002669	biological_process	positive regulation of T cell anergy	4	5495	4	22745	0.00340383
GO:0016048	biological_process	detection of temperature stimulus	4	5495	4	22745	0.00340383
GO:0015842	biological_process	aminergic neurotransmitter loading into synaptic vesicle	4	5495	4	22745	0.00340383
GO:0098700	biological_process	neurotransmitter loading into synaptic vesicle	4	5495	4	22745	0.00340383
GO:0072734	biological_process	cellular response to staurosporine	4	5495	4	22745	0.00340383
GO:0010975	biological_process	regulation of neuron projection development	12	5495	23	22745	0.00341623
GO:0000188	biological_process	inactivation of MAPK activity	12	5495	23	22745	0.00341623
GO:0001525	biological_process	angiogenesis	65	5495	198	22745	0.00347472
GO:0010886	biological_process	positive regulation of cholesterol storage	6	5495	8	22745	0.00349952
GO:0002467	biological_process	germinal center formation	6	5495	8	22745	0.00349952
GO:0015824	biological_process	proline transport	6	5495	8	22745	0.00349952
GO:0034626	biological_process	fatty acid elongation, polyunsaturated fatty acid	6	5495	8	22745	0.00349952
GO:0019367	biological_process	fatty acid elongation, saturated fatty acid	6	5495	8	22745	0.00349952
GO:0061384	biological_process	heart trabecula morphogenesis	6	5495	8	22745	0.00349952
GO:0045086	biological_process	positive regulation of interleukin-2 biosynthetic process	6	5495	8	22745	0.00349952
GO:0060907	biological_process	positive regulation of macrophage cytokine production	6	5495	8	22745	0.00349952
GO:0051272	biological_process	positive regulation of cellular component movement	6	5495	8	22745	0.00349952
GO:0006707	biological_process	cholesterol catabolic process	6	5495	8	22745	0.00349952
GO:0015825	biological_process	L-serine transport	6	5495	8	22745	0.00349952
GO:0060056	biological_process	mammary gland involution	6	5495	8	22745	0.00349952
GO:0071474	biological_process	cellular hyperosmotic response	6	5495	8	22745	0.00349952
GO:0006636	biological_process	unsaturated fatty acid biosynthetic process	6	5495	8	22745	0.00349952
GO:0034625	biological_process	fatty acid elongation, monounsaturated fatty acid	6	5495	8	22745	0.00349952
GO:0036295	biological_process	cellular response to increased oxygen levels	6	5495	8	22745	0.00349952
GO:0051639	biological_process	actin filament network formation	6	5495	8	22745	0.00349952
GO:0006979	biological_process	response to oxidative stress	51	5495	149	22745	0.00352444
GO:1902476	biological_process	chloride transmembrane transport	33	5495	88	22745	0.00355889
GO:0070373	biological_process	negative regulation of ERK1 and ERK2 cascade	29	5495	75	22745	0.00363334
GO:0043401	biological_process	steroid hormone mediated signaling pathway	24	5495	59	22745	0.00364882
GO:0071805	biological_process	potassium ion transmembrane transport	46	5495	132	22745	0.0036675
GO:0046835	biological_process	carbohydrate phosphorylation	13	5495	26	22745	0.00377654
GO:0034097	biological_process	response to cytokine	35	5495	95	22745	0.00383305
GO:0050679	biological_process	positive regulation of epithelial cell proliferation	28	5495	72	22745	0.00383926
GO:0045944	biological_process	positive regulation of transcription by RNA polymerase II	311	5495	1129	22745	0.00390995
GO:0035336	biological_process	long-chain fatty-acyl-CoA metabolic process	5	5495	6	22745	0.00393918
GO:0072540	biological_process	T-helper 17 cell lineage commitment	5	5495	6	22745	0.00393918
GO:0061154	biological_process	endothelial tube morphogenesis	5	5495	6	22745	0.00393918
GO:0010891	biological_process	negative regulation of sequestering of triglyceride	5	5495	6	22745	0.00393918
GO:0032400	biological_process	melanosome localization	5	5495	6	22745	0.00393918
GO:0030050	biological_process	vesicle transport along actin filament	5	5495	6	22745	0.00393918
GO:2000271	biological_process	positive regulation of fibroblast apoptotic process	5	5495	6	22745	0.00393918
GO:0042904	biological_process	9-cis-retinoic acid biosynthetic process	5	5495	6	22745	0.00393918
GO:0016339	biological_process	calcium-dependent cell-cell adhesion via plasma membrane cell adhesion molecules	14	5495	29	22745	0.00403306
GO:0001843	biological_process	neural tube closure	34	5495	92	22745	0.00409153
GO:0032753	biological_process	positive regulation of interleukin-4 production	10	5495	18	22745	0.00414403
GO:0035066	biological_process	positive regulation of histone acetylation	10	5495	18	22745	0.00414403
GO:0006665	biological_process	sphingolipid metabolic process	10	5495	18	22745	0.00414403
GO:0048514	biological_process	blood vessel morphogenesis	15	5495	32	22745	0.00420041
GO:0030282	biological_process	bone mineralization	15	5495	32	22745	0.00420041
GO:0051591	biological_process	response to cAMP	30	5495	79	22745	0.00427734
GO:0005977	biological_process	glycogen metabolic process	16	5495	35	22745	0.00429332
GO:0016236	biological_process	macroautophagy	16	5495	35	22745	0.00429332
GO:0031338	biological_process	regulation of vesicle fusion	18	5495	41	22745	0.00430852
GO:0007631	biological_process	feeding behavior	17	5495	38	22745	0.00432538
GO:0007218	biological_process	neuropeptide signaling pathway	36	5495	99	22745	0.00435062
GO:0060071	biological_process	Wnt signaling pathway, planar cell polarity pathway	8	5495	13	22745	0.00449184
GO:0007190	biological_process	activation of adenylate cyclase activity	8	5495	13	22745	0.00449184
GO:0040037	biological_process	negative regulation of fibroblast growth factor receptor signaling pathway	8	5495	13	22745	0.00449184
GO:0043583	biological_process	ear development	8	5495	13	22745	0.00449184
GO:0019432	biological_process	triglyceride biosynthetic process	8	5495	13	22745	0.00449184
GO:0006887	biological_process	exocytosis	35	5495	96	22745	0.00465402
GO:0072659	biological_process	protein localization to plasma membrane	47	5495	137	22745	0.00470579
GO:0034620	biological_process	cellular response to unfolded protein	11	5495	21	22745	0.00483756
GO:0044331	biological_process	cell-cell adhesion mediated by cadherin	11	5495	21	22745	0.00483756
GO:0035924	biological_process	cellular response to vascular endothelial growth factor stimulus	11	5495	21	22745	0.00483756
GO:0007613	biological_process	memory	34	5495	93	22745	0.00497739
GO:0034220	biological_process	ion transmembrane transport	39	5495	110	22745	0.00508819
GO:0045165	biological_process	cell fate commitment	27	5495	70	22745	0.0051012
GO:0007566	biological_process	embryo implantation	22	5495	54	22745	0.0051455
GO:0042098	biological_process	T cell proliferation	12	5495	24	22745	0.00534469
GO:0003382	biological_process	epithelial cell morphogenesis	12	5495	24	22745	0.00534469
GO:0046513	biological_process	ceramide biosynthetic process	12	5495	24	22745	0.00534469
GO:0000082	biological_process	G1/S transition of mitotic cell cycle	26	5495	67	22745	0.00539727
GO:0007409	biological_process	axonogenesis	40	5495	114	22745	0.00563029
GO:0019369	biological_process	arachidonic acid metabolic process	13	5495	27	22745	0.00569002
GO:0007043	biological_process	cell-cell junction assembly	13	5495	27	22745	0.00569002
GO:0032689	biological_process	negative regulation of interferon-gamma production	13	5495	27	22745	0.00569002
GO:0032728	biological_process	positive regulation of interferon-beta production	13	5495	27	22745	0.00569002
GO:0033280	biological_process	response to vitamin D	13	5495	27	22745	0.00569002
GO:0010508	biological_process	positive regulation of autophagy	19	5495	45	22745	0.00571809
GO:0045116	biological_process	protein neddylation	9	5495	16	22745	0.00585023
GO:0045948	biological_process	positive regulation of translational initiation	9	5495	16	22745	0.00585023
GO:0051016	biological_process	barbed-end actin filament capping	9	5495	16	22745	0.00585023
GO:0006493	biological_process	protein O-linked glycosylation	18	5495	42	22745	0.00586161
GO:0045786	biological_process	negative regulation of cell cycle	17	5495	39	22745	0.00596587
GO:0048754	biological_process	branching morphogenesis of an epithelial tube	15	5495	33	22745	0.00600273
GO:0042572	biological_process	retinol metabolic process	15	5495	33	22745	0.00600273
GO:0030032	biological_process	lamellipodium assembly	16	5495	36	22745	0.00601811
GO:2001235	biological_process	positive regulation of apoptotic signaling pathway	16	5495	36	22745	0.00601811
GO:0010812	biological_process	negative regulation of cell-substrate adhesion	7	5495	11	22745	0.00616229
GO:0060413	biological_process	atrial septum morphogenesis	7	5495	11	22745	0.00616229
GO:0032480	biological_process	negative regulation of type I interferon production	7	5495	11	22745	0.00616229
GO:0009750	biological_process	response to fructose	7	5495	11	22745	0.00616229
GO:0048711	biological_process	positive regulation of astrocyte differentiation	7	5495	11	22745	0.00616229
GO:0042535	biological_process	positive regulation of tumor necrosis factor biosynthetic process	7	5495	11	22745	0.00616229
GO:1903358	biological_process	regulation of Golgi organization	7	5495	11	22745	0.00616229
GO:0010629	biological_process	negative regulation of gene expression	74	5495	235	22745	0.00620257
GO:0010506	biological_process	regulation of autophagy	23	5495	58	22745	0.00633195
GO:0032526	biological_process	response to retinoic acid	27	5495	71	22745	0.00636888
GO:0070301	biological_process	cellular response to hydrogen peroxide	33	5495	91	22745	0.00644767
GO:0006469	biological_process	negative regulation of protein kinase activity	38	5495	108	22745	0.00649717
GO:0006357	biological_process	regulation of transcription by RNA polymerase II	142	5495	488	22745	0.00655483
GO:0006914	biological_process	autophagy	35	5495	98	22745	0.00674603
GO:0048812	biological_process	neuron projection morphogenesis	26	5495	68	22745	0.00676437
GO:0007612	biological_process	learning	26	5495	68	22745	0.00676437
GO:0030111	biological_process	regulation of Wnt signaling pathway	10	5495	19	22745	0.00687026
GO:0048546	biological_process	digestive tract morphogenesis	10	5495	19	22745	0.00687026
GO:0050965	biological_process	detection of temperature stimulus involved in sensory perception of pain	10	5495	19	22745	0.00687026
GO:0016055	biological_process	Wnt signaling pathway	46	5495	136	22745	0.0068772
GO:0010976	biological_process	positive regulation of neuron projection development	48	5495	143	22745	0.00688312
GO:0032755	biological_process	positive regulation of interleukin-6 production	21	5495	52	22745	0.00696774
GO:0001568	biological_process	blood vessel development	25	5495	65	22745	0.00717665
GO:0048568	biological_process	embryonic organ development	19	5495	46	22745	0.0075709
GO:0006997	biological_process	nucleus organization	11	5495	22	22745	0.00758505
GO:0030279	biological_process	negative regulation of ossification	11	5495	22	22745	0.00758505
GO:0071230	biological_process	cellular response to amino acid stimulus	24	5495	62	22745	0.00760452
GO:0030100	biological_process	regulation of endocytosis	18	5495	43	22745	0.00784134
GO:0048738	biological_process	cardiac muscle tissue development	12	5495	25	22745	0.00804578
GO:0030511	biological_process	positive regulation of transforming growth factor beta receptor signaling pathway	12	5495	25	22745	0.00804578
GO:0010039	biological_process	response to iron ion	12	5495	25	22745	0.00804578
GO:0051930	biological_process	regulation of sensory perception of pain	17	5495	40	22745	0.00807645
GO:0032012	biological_process	regulation of ARF protein signal transduction	17	5495	40	22745	0.00807645
GO:0045930	biological_process	negative regulation of mitotic cell cycle	16	5495	37	22745	0.00826152
GO:0042698	biological_process	ovulation cycle	8	5495	14	22745	0.00827397
GO:0001816	biological_process	cytokine production	13	5495	28	22745	0.00830317
GO:0071248	biological_process	cellular response to metal ion	6	5495	9	22745	0.00835033
GO:0031102	biological_process	neuron projection regeneration	6	5495	9	22745	0.00835033
GO:0036503	biological_process	ERAD pathway	6	5495	9	22745	0.00835033
GO:1900165	biological_process	negative regulation of interleukin-6 secretion	6	5495	9	22745	0.00835033
GO:0009249	biological_process	protein lipoylation	6	5495	9	22745	0.00835033
GO:0032940	biological_process	secretion by cell	6	5495	9	22745	0.00835033
GO:0045839	biological_process	negative regulation of mitotic nuclear division	6	5495	9	22745	0.00835033
GO:0060290	biological_process	transdifferentiation	6	5495	9	22745	0.00835033
GO:0042135	biological_process	neurotransmitter catabolic process	6	5495	9	22745	0.00835033
GO:2001214	biological_process	positive regulation of vasculogenesis	6	5495	9	22745	0.00835033
GO:0008219	biological_process	cell death	15	5495	34	22745	0.00837779
GO:0007029	biological_process	endoplasmic reticulum organization	15	5495	34	22745	0.00837779
GO:0001569	biological_process	branching involved in blood vessel morphogenesis	15	5495	34	22745	0.00837779
GO:0006487	biological_process	protein N-linked glycosylation	15	5495	34	22745	0.00837779
GO:0032008	biological_process	positive regulation of TOR signaling	14	5495	31	22745	0.00840158
GO:0051085	biological_process	chaperone cofactor-dependent protein refolding	14	5495	31	22745	0.00840158
GO:0051216	biological_process	cartilage development	26	5495	69	22745	0.00840491
GO:0000187	biological_process	activation of MAPK activity	29	5495	79	22745	0.00846948
GO:0051865	biological_process	protein autoubiquitination	22	5495	56	22745	0.00849898
GO:0048839	biological_process	inner ear development	25	5495	66	22745	0.00895026
GO:0010332	biological_process	response to gamma radiation	20	5495	50	22745	0.00942203
GO:0000278	biological_process	mitotic cell cycle	37	5495	107	22745	0.00976138
GO:0032402	biological_process	melanosome transport	9	5495	17	22745	0.00979104
GO:0050710	biological_process	negative regulation of cytokine secretion	9	5495	17	22745	0.00979104
GO:0042573	biological_process	retinoic acid metabolic process	9	5495	17	22745	0.00979104
GO:0042149	biological_process	cellular response to glucose starvation	23	5495	60	22745	0.0101203
GO:0051602	biological_process	response to electrical stimulus	18	5495	44	22745	0.0103256
GO:0006897	biological_process	endocytosis	48	5495	146	22745	0.0105021
GO:0007163	biological_process	establishment or maintenance of cell polarity	17	5495	41	22745	0.0107454
GO:2000573	biological_process	positive regulation of DNA biosynthetic process	10	5495	20	22745	0.0107999
GO:0042307	biological_process	positive regulation of protein import into nucleus	10	5495	20	22745	0.0107999
GO:0033198	biological_process	response to ATP	10	5495	20	22745	0.0107999
GO:0030104	biological_process	water homeostasis	5	5495	7	22745	0.0110332
GO:0072075	biological_process	metanephric mesenchyme development	5	5495	7	22745	0.0110332
GO:0006972	biological_process	hyperosmotic response	5	5495	7	22745	0.0110332
GO:0045661	biological_process	regulation of myoblast differentiation	5	5495	7	22745	0.0110332
GO:0048227	biological_process	plasma membrane to endosome transport	5	5495	7	22745	0.0110332
GO:2000562	biological_process	negative regulation of CD4-positive, alpha-beta T cell proliferation	5	5495	7	22745	0.0110332
GO:0034144	biological_process	negative regulation of toll-like receptor 4 signaling pathway	5	5495	7	22745	0.0110332
GO:0090385	biological_process	phagosome-lysosome fusion	5	5495	7	22745	0.0110332
GO:0001960	biological_process	negative regulation of cytokine-mediated signaling pathway	5	5495	7	22745	0.0110332
GO:0034405	biological_process	response to fluid shear stress	5	5495	7	22745	0.0110332
GO:0061462	biological_process	protein localization to lysosome	5	5495	7	22745	0.0110332
GO:0048070	biological_process	regulation of developmental pigmentation	5	5495	7	22745	0.0110332
GO:0043305	biological_process	negative regulation of mast cell degranulation	5	5495	7	22745	0.0110332
GO:0002322	biological_process	B cell proliferation involved in immune response	5	5495	7	22745	0.0110332
GO:0014832	biological_process	urinary bladder smooth muscle contraction	5	5495	7	22745	0.0110332
GO:0072164	biological_process	mesonephric tubule development	5	5495	7	22745	0.0110332
GO:0001890	biological_process	placenta development	21	5495	54	22745	0.0113862
GO:0006626	biological_process	protein targeting to mitochondrion	11	5495	23	22745	0.0114065
GO:0051966	biological_process	regulation of synaptic transmission, glutamatergic	11	5495	23	22745	0.0114065
GO:0030010	biological_process	establishment of cell polarity	15	5495	35	22745	0.0114411
GO:0030513	biological_process	positive regulation of BMP signaling pathway	15	5495	35	22745	0.0114411
GO:0097192	biological_process	extrinsic apoptotic signaling pathway in absence of ligand	15	5495	35	22745	0.0114411
GO:0051384	biological_process	response to glucocorticoid	41	5495	122	22745	0.0115537
GO:0031668	biological_process	cellular response to extracellular stimulus	12	5495	26	22745	0.0117051
GO:0050482	biological_process	arachidonic acid secretion	12	5495	26	22745	0.0117051
GO:0048675	biological_process	axon extension	12	5495	26	22745	0.0117051
GO:0050905	biological_process	neuromuscular process	12	5495	26	22745	0.0117051
GO:0048312	biological_process	intracellular distribution of mitochondria	7	5495	12	22745	0.0117223
GO:0046855	biological_process	inositol phosphate dephosphorylation	7	5495	12	22745	0.0117223
GO:0060100	biological_process	positive regulation of phagocytosis, engulfment	7	5495	12	22745	0.0117223
GO:1902715	biological_process	positive regulation of interferon-gamma secretion	7	5495	12	22745	0.0117223
GO:0036065	biological_process	fucosylation	7	5495	12	22745	0.0117223
GO:1900029	biological_process	positive regulation of ruffle assembly	7	5495	12	22745	0.0117223
GO:0048608	biological_process	reproductive structure development	7	5495	12	22745	0.0117223
GO:0046839	biological_process	phospholipid dephosphorylation	7	5495	12	22745	0.0117223
GO:0003094	biological_process	glomerular filtration	7	5495	12	22745	0.0117223
GO:1904646	biological_process	cellular response to amyloid-beta	13	5495	29	22745	0.0117726
GO:0001837	biological_process	epithelial to mesenchymal transition	13	5495	29	22745	0.0117726
GO:0090102	biological_process	cochlea development	13	5495	29	22745	0.0117726
GO:0097190	biological_process	apoptotic signaling pathway	24	5495	64	22745	0.0118144
GO:0019221	biological_process	cytokine-mediated signaling pathway	48	5495	147	22745	0.0120131
GO:0030097	biological_process	hemopoiesis	28	5495	78	22745	0.013311
GO:0033209	biological_process	tumor necrosis factor-mediated signaling pathway	18	5495	45	22745	0.0133973
GO:0050731	biological_process	positive regulation of peptidyl-tyrosine phosphorylation	37	5495	109	22745	0.0133988
GO:0009791	biological_process	post-embryonic development	37	5495	109	22745	0.0133988
GO:0007596	biological_process	blood coagulation	25	5495	68	22745	0.0135656
GO:0036017	biological_process	response to erythropoietin	4	5495	5	22745	0.0137316
GO:2000969	biological_process	positive regulation of AMPA receptor activity	4	5495	5	22745	0.0137316
GO:0097187	biological_process	dentinogenesis	4	5495	5	22745	0.0137316
GO:0033227	biological_process	dsRNA transport	4	5495	5	22745	0.0137316
GO:0035633	biological_process	maintenance of permeability of blood-brain barrier	4	5495	5	22745	0.0137316
GO:0075044	biological_process	positive regulation by symbiont of host autophagy	4	5495	5	22745	0.0137316
GO:0070836	biological_process	caveola assembly	4	5495	5	22745	0.0137316
GO:1900452	biological_process	regulation of long-term synaptic depression	4	5495	5	22745	0.0137316
GO:1903142	biological_process	positive regulation of establishment of endothelial barrier	4	5495	5	22745	0.0137316
GO:0006688	biological_process	glycosphingolipid biosynthetic process	4	5495	5	22745	0.0137316
GO:0090383	biological_process	phagosome acidification	4	5495	5	22745	0.0137316
GO:0019509	biological_process	L-methionine salvage from methylthioadenosine	4	5495	5	22745	0.0137316
GO:0060574	biological_process	intestinal epithelial cell maturation	4	5495	5	22745	0.0137316
GO:0050792	biological_process	regulation of viral process	4	5495	5	22745	0.0137316
GO:1902714	biological_process	negative regulation of interferon-gamma secretion	4	5495	5	22745	0.0137316
GO:2001200	biological_process	positive regulation of dendritic cell differentiation	4	5495	5	22745	0.0137316
GO:1903826	biological_process	arginine transmembrane transport	4	5495	5	22745	0.0137316
GO:0035754	biological_process	B cell chemotaxis	4	5495	5	22745	0.0137316
GO:0021559	biological_process	trigeminal nerve development	4	5495	5	22745	0.0137316
GO:0010572	biological_process	positive regulation of platelet activation	4	5495	5	22745	0.0137316
GO:0035690	biological_process	cellular response to drug	30	5495	85	22745	0.0137903
GO:0007399	biological_process	nervous system development	73	5495	239	22745	0.0140053
GO:0016064	biological_process	immunoglobulin mediated immune response	8	5495	15	22745	0.0140123
GO:0003203	biological_process	endocardial cushion morphogenesis	8	5495	15	22745	0.0140123
GO:0046323	biological_process	glucose import	8	5495	15	22745	0.0140123
GO:1903428	biological_process	positive regulation of reactive oxygen species biosynthetic process	8	5495	15	22745	0.0140123
GO:2000649	biological_process	regulation of sodium ion transmembrane transporter activity	8	5495	15	22745	0.0140123
GO:0015693	biological_process	magnesium ion transport	8	5495	15	22745	0.0140123
GO:0060135	biological_process	maternal process involved in female pregnancy	17	5495	42	22745	0.0140664
GO:1901532	biological_process	regulation of hematopoietic progenitor cell differentiation	3	5495	3	22745	0.014095
GO:2000392	biological_process	regulation of lamellipodium morphogenesis	3	5495	3	22745	0.014095
GO:2000304	biological_process	positive regulation of ceramide biosynthetic process	3	5495	3	22745	0.014095
GO:0046952	biological_process	ketone body catabolic process	3	5495	3	22745	0.014095
GO:0072012	biological_process	glomerulus vasculature development	3	5495	3	22745	0.014095
GO:0030888	biological_process	regulation of B cell proliferation	3	5495	3	22745	0.014095
GO:0021502	biological_process	neural fold elevation formation	3	5495	3	22745	0.014095
GO:0072717	biological_process	cellular response to actinomycin D	3	5495	3	22745	0.014095
GO:0007223	biological_process	Wnt signaling pathway, calcium modulating pathway	3	5495	3	22745	0.014095
GO:0007638	biological_process	mechanosensory behavior	3	5495	3	22745	0.014095
GO:0048022	biological_process	negative regulation of melanin biosynthetic process	3	5495	3	22745	0.014095
GO:0006069	biological_process	ethanol oxidation	3	5495	3	22745	0.014095
GO:0097039	biological_process	protein linear polyubiquitination	3	5495	3	22745	0.014095
GO:1903401	biological_process	L-lysine transmembrane transport	3	5495	3	22745	0.014095
GO:0070564	biological_process	positive regulation of vitamin D receptor signaling pathway	3	5495	3	22745	0.014095
GO:0071000	biological_process	response to magnetism	3	5495	3	22745	0.014095
GO:0072107	biological_process	positive regulation of ureteric bud formation	3	5495	3	22745	0.014095
GO:0042424	biological_process	catecholamine catabolic process	3	5495	3	22745	0.014095
GO:0001306	biological_process	age-dependent response to oxidative stress	3	5495	3	22745	0.014095
GO:0070859	biological_process	positive regulation of bile acid biosynthetic process	3	5495	3	22745	0.014095
GO:0034499	biological_process	late endosome to Golgi transport	3	5495	3	22745	0.014095
GO:0060672	biological_process	epithelial cell morphogenesis involved in placental branching	3	5495	3	22745	0.014095
GO:0046223	biological_process	aflatoxin catabolic process	3	5495	3	22745	0.014095
GO:0032776	biological_process	DNA methylation on cytosine	3	5495	3	22745	0.014095
GO:0032831	biological_process	positive regulation of CD4-positive, CD25-positive, alpha-beta regulatory T cell differentiation	3	5495	3	22745	0.014095
GO:0055059	biological_process	asymmetric neuroblast division	3	5495	3	22745	0.014095
GO:0006772	biological_process	thiamine metabolic process	3	5495	3	22745	0.014095
GO:0030576	biological_process	Cajal body organization	3	5495	3	22745	0.014095
GO:0042631	biological_process	cellular response to water deprivation	3	5495	3	22745	0.014095
GO:0042984	biological_process	regulation of amyloid precursor protein biosynthetic process	3	5495	3	22745	0.014095
GO:0097049	biological_process	motor neuron apoptotic process	3	5495	3	22745	0.014095
GO:0002337	biological_process	B-1a B cell differentiation	3	5495	3	22745	0.014095
GO:0006227	biological_process	dUDP biosynthetic process	3	5495	3	22745	0.014095
GO:0031344	biological_process	regulation of cell projection organization	3	5495	3	22745	0.014095
GO:0019408	biological_process	dolichol biosynthetic process	3	5495	3	22745	0.014095
GO:0048014	biological_process	Tie signaling pathway	3	5495	3	22745	0.014095
GO:0045586	biological_process	regulation of gamma-delta T cell differentiation	3	5495	3	22745	0.014095
GO:0051250	biological_process	negative regulation of lymphocyte activation	3	5495	3	22745	0.014095
GO:0072095	biological_process	regulation of branch elongation involved in ureteric bud branching	3	5495	3	22745	0.014095
GO:0001838	biological_process	embryonic epithelial tube formation	3	5495	3	22745	0.014095
GO:0016052	biological_process	carbohydrate catabolic process	3	5495	3	22745	0.014095
GO:0000209	biological_process	protein polyubiquitination	42	5495	127	22745	0.0142983
GO:0042632	biological_process	cholesterol homeostasis	27	5495	75	22745	0.0142995
GO:0071363	biological_process	cellular response to growth factor stimulus	24	5495	65	22745	0.0145291
GO:0048468	biological_process	cell development	24	5495	65	22745	0.0145291
GO:0051496	biological_process	positive regulation of stress fiber assembly	20	5495	52	22745	0.0152223
GO:0071320	biological_process	cellular response to cAMP	26	5495	72	22745	0.0153602
GO:0006884	biological_process	cell volume homeostasis	9	5495	18	22745	0.015438
GO:0048384	biological_process	retinoic acid receptor signaling pathway	9	5495	18	22745	0.015438
GO:0060384	biological_process	innervation	9	5495	18	22745	0.015438
GO:0042326	biological_process	negative regulation of phosphorylation	9	5495	18	22745	0.015438
GO:0043524	biological_process	negative regulation of neuron apoptotic process	48	5495	149	22745	0.0155738
GO:0070372	biological_process	regulation of ERK1 and ERK2 cascade	14	5495	33	22745	0.0158444
GO:0034976	biological_process	response to endoplasmic reticulum stress	28	5495	79	22745	0.0159692
GO:0042552	biological_process	myelination	19	5495	49	22745	0.0161683
GO:0071310	biological_process	cellular response to organic substance	19	5495	49	22745	0.0161683
GO:0046716	biological_process	muscle cell cellular homeostasis	10	5495	21	22745	0.0162202
GO:0042104	biological_process	positive regulation of activated T cell proliferation	10	5495	21	22745	0.0162202
GO:0016239	biological_process	positive regulation of macroautophagy	13	5495	30	22745	0.0162628
GO:0090023	biological_process	positive regulation of neutrophil chemotaxis	13	5495	30	22745	0.0162628
GO:0001933	biological_process	negative regulation of protein phosphorylation	30	5495	86	22745	0.0163907
GO:0030307	biological_process	positive regulation of cell growth	30	5495	86	22745	0.0163907
GO:0006891	biological_process	intra-Golgi vesicle-mediated transport	12	5495	27	22745	0.0165172
GO:0070830	biological_process	bicellular tight junction assembly	11	5495	24	22745	0.0165357
GO:0031146	biological_process	SCF-dependent proteasomal ubiquitin-dependent protein catabolic process	11	5495	24	22745	0.0165357
GO:0002084	biological_process	protein depalmitoylation	6	5495	10	22745	0.0166297
GO:0038092	biological_process	nodal signaling pathway	6	5495	10	22745	0.0166297
GO:0032486	biological_process	Rap protein signal transduction	6	5495	10	22745	0.0166297
GO:0002726	biological_process	positive regulation of T cell cytokine production	6	5495	10	22745	0.0166297
GO:1990001	biological_process	inhibition of cysteine-type endopeptidase activity involved in apoptotic process	6	5495	10	22745	0.0166297
GO:0090161	biological_process	Golgi ribbon formation	6	5495	10	22745	0.0166297
GO:0008333	biological_process	endosome to lysosome transport	18	5495	46	22745	0.0171428
GO:0008284	biological_process	positive regulation of cell population proliferation	152	5495	540	22745	0.0172812
GO:0006805	biological_process	xenobiotic metabolic process	21	5495	56	22745	0.0177981
GO:0006644	biological_process	phospholipid metabolic process	17	5495	43	22745	0.0181366
GO:0034446	biological_process	substrate adhesion-dependent cell spreading	17	5495	43	22745	0.0181366
GO:0000165	biological_process	MAPK cascade	35	5495	104	22745	0.0181382
GO:0050790	biological_process	regulation of catalytic activity	26	5495	73	22745	0.0184973
GO:0007595	biological_process	lactation	20	5495	53	22745	0.0190181
GO:0071549	biological_process	cellular response to dexamethasone stimulus	23	5495	63	22745	0.019023
GO:0060070	biological_process	canonical Wnt signaling pathway	30	5495	87	22745	0.0193679
GO:0044344	biological_process	cellular response to fibroblast growth factor stimulus	15	5495	37	22745	0.0201237
GO:0060993	biological_process	kidney morphogenesis	7	5495	13	22745	0.0201579
GO:0070131	biological_process	positive regulation of mitochondrial translation	7	5495	13	22745	0.0201579
GO:0008610	biological_process	lipid biosynthetic process	7	5495	13	22745	0.0201579
GO:0001706	biological_process	endoderm formation	7	5495	13	22745	0.0201579
GO:2000279	biological_process	negative regulation of DNA biosynthetic process	7	5495	13	22745	0.0201579
GO:0007252	biological_process	I-kappaB phosphorylation	7	5495	13	22745	0.0201579
GO:0007264	biological_process	small GTPase mediated signal transduction	51	5495	162	22745	0.0202962
GO:0045600	biological_process	positive regulation of fat cell differentiation	19	5495	50	22745	0.0203031
GO:0030433	biological_process	ubiquitin-dependent ERAD pathway	22	5495	60	22745	0.0204204
GO:0042060	biological_process	wound healing	39	5495	119	22745	0.0205823
GO:0042246	biological_process	tissue regeneration	14	5495	34	22745	0.021071
GO:2001244	biological_process	positive regulation of intrinsic apoptotic signaling pathway	14	5495	34	22745	0.021071
GO:0043523	biological_process	regulation of neuron apoptotic process	14	5495	34	22745	0.021071
GO:2000134	biological_process	negative regulation of G1/S transition of mitotic cell cycle	14	5495	34	22745	0.021071
GO:0071260	biological_process	cellular response to mechanical stimulus	31	5495	91	22745	0.0210824
GO:0060271	biological_process	cilium assembly	61	5495	199	22745	0.0213625
GO:0043408	biological_process	regulation of MAPK cascade	24	5495	67	22745	0.0214298
GO:0010212	biological_process	response to ionizing radiation	24	5495	67	22745	0.0214298
GO:0048167	biological_process	regulation of synaptic plasticity	18	5495	47	22745	0.0216504
GO:0023014	biological_process	signal transduction by protein phosphorylation	26	5495	74	22745	0.0221173
GO:0042059	biological_process	negative regulation of epidermal growth factor receptor signaling pathway	8	5495	16	22745	0.0221744
GO:0000920	biological_process	septum digestion after cytokinesis	8	5495	16	22745	0.0221744
GO:0043312	biological_process	neutrophil degranulation	8	5495	16	22745	0.0221744
GO:0042761	biological_process	very long-chain fatty acid biosynthetic process	8	5495	16	22745	0.0221744
GO:0030322	biological_process	stabilization of membrane potential	8	5495	16	22745	0.0221744
GO:0007259	biological_process	receptor signaling pathway via JAK-STAT	8	5495	16	22745	0.0221744
GO:0071498	biological_process	cellular response to fluid shear stress	8	5495	16	22745	0.0221744
GO:0001974	biological_process	blood vessel remodeling	17	5495	44	22745	0.0230547
GO:0048511	biological_process	rhythmic process	17	5495	44	22745	0.0230547
GO:0007193	biological_process	adenylate cyclase-inhibiting G protein-coupled receptor signaling pathway	17	5495	44	22745	0.0230547
GO:2001237	biological_process	negative regulation of extrinsic apoptotic signaling pathway	17	5495	44	22745	0.0230547
GO:0010595	biological_process	positive regulation of endothelial cell migration	17	5495	44	22745	0.0230547
GO:0007173	biological_process	epidermal growth factor receptor signaling pathway	17	5495	44	22745	0.0230547
GO:0071285	biological_process	cellular response to lithium ion	9	5495	19	22745	0.023149
GO:0010824	biological_process	regulation of centrosome duplication	9	5495	19	22745	0.023149
GO:0001510	biological_process	RNA methylation	9	5495	19	22745	0.023149
GO:0030837	biological_process	negative regulation of actin filament polymerization	9	5495	19	22745	0.023149
GO:0050678	biological_process	regulation of epithelial cell proliferation	9	5495	19	22745	0.023149
GO:0070848	biological_process	response to growth factor	9	5495	19	22745	0.023149
GO:0044257	biological_process	cellular protein catabolic process	9	5495	19	22745	0.023149
GO:0043032	biological_process	positive regulation of macrophage activation	9	5495	19	22745	0.023149
GO:0060412	biological_process	ventricular septum morphogenesis	11	5495	25	22745	0.0232063
GO:0008637	biological_process	apoptotic mitochondrial changes	11	5495	25	22745	0.0232063
GO:0006270	biological_process	DNA replication initiation	11	5495	25	22745	0.0232063
GO:0043153	biological_process	entrainment of circadian clock by photoperiod	11	5495	25	22745	0.0232063
GO:0071539	biological_process	protein localization to centrosome	10	5495	22	22745	0.0234162
GO:0005975	biological_process	carbohydrate metabolic process	49	5495	156	22745	0.0234818
GO:0002931	biological_process	response to ischemia	20	5495	54	22745	0.0235075
GO:0048538	biological_process	thymus development	20	5495	54	22745	0.0235075
GO:2000647	biological_process	negative regulation of stem cell proliferation	5	5495	8	22745	0.0235893
GO:0085029	biological_process	extracellular matrix assembly	5	5495	8	22745	0.0235893
GO:0097094	biological_process	craniofacial suture morphogenesis	5	5495	8	22745	0.0235893
GO:0038066	biological_process	p38MAPK cascade	5	5495	8	22745	0.0235893
GO:0016338	biological_process	calcium-independent cell-cell adhesion via plasma membrane cell-adhesion molecules	5	5495	8	22745	0.0235893
GO:0070493	biological_process	thrombin-activated receptor signaling pathway	5	5495	8	22745	0.0235893
GO:0006012	biological_process	galactose metabolic process	5	5495	8	22745	0.0235893
GO:0043576	biological_process	regulation of respiratory gaseous exchange	5	5495	8	22745	0.0235893
GO:0032825	biological_process	positive regulation of natural killer cell differentiation	5	5495	8	22745	0.0235893
GO:0045835	biological_process	negative regulation of meiotic nuclear division	5	5495	8	22745	0.0235893
GO:0030204	biological_process	chondroitin sulfate metabolic process	5	5495	8	22745	0.0235893
GO:0032926	biological_process	negative regulation of activin receptor signaling pathway	5	5495	8	22745	0.0235893
GO:0033598	biological_process	mammary gland epithelial cell proliferation	5	5495	8	22745	0.0235893
GO:0035239	biological_process	tube morphogenesis	5	5495	8	22745	0.0235893
GO:0009101	biological_process	glycoprotein biosynthetic process	5	5495	8	22745	0.0235893
GO:0035524	biological_process	proline transmembrane transport	5	5495	8	22745	0.0235893
GO:0035590	biological_process	purinergic nucleotide receptor signaling pathway	5	5495	8	22745	0.0235893
GO:0002741	biological_process	positive regulation of cytokine secretion involved in immune response	5	5495	8	22745	0.0235893
GO:0015879	biological_process	carnitine transport	5	5495	8	22745	0.0235893
GO:0021860	biological_process	pyramidal neuron development	5	5495	8	22745	0.0235893
GO:0046686	biological_process	response to cadmium ion	16	5495	41	22745	0.024507
GO:0008150	biological_process	biological_process	682	5495	2652	22745	0.0249762
GO:0006082	biological_process	organic acid metabolic process	15	5495	38	22745	0.025993
GO:0097421	biological_process	liver regeneration	21	5495	58	22745	0.0267245
GO:0032729	biological_process	positive regulation of interferon-gamma production	21	5495	58	22745	0.0267245
GO:0006811	biological_process	ion transport	37	5495	114	22745	0.0274186
GO:0046854	biological_process	phosphatidylinositol phosphorylation	14	5495	35	22745	0.027491
GO:0001764	biological_process	neuron migration	40	5495	125	22745	0.0282872
GO:0032092	biological_process	positive regulation of protein binding	25	5495	72	22745	0.0283632
GO:0006814	biological_process	sodium ion transport	31	5495	93	22745	0.0286001
GO:0009749	biological_process	response to glucose	31	5495	93	22745	0.0286001
GO:1901998	biological_process	toxin transport	17	5495	45	22745	0.0289181
GO:0010667	biological_process	negative regulation of cardiac muscle cell apoptotic process	13	5495	32	22745	0.0289681
GO:0001819	biological_process	positive regulation of cytokine production	13	5495	32	22745	0.0289681
GO:0071526	biological_process	semaphorin-plexin signaling pathway	13	5495	32	22745	0.0289681
GO:0032715	biological_process	negative regulation of interleukin-6 production	13	5495	32	22745	0.0289681
GO:0019882	biological_process	antigen processing and presentation	13	5495	32	22745	0.0289681
GO:0046007	biological_process	negative regulation of activated T cell proliferation	6	5495	11	22745	0.0291905
GO:0010470	biological_process	regulation of gastrulation	6	5495	11	22745	0.0291905
GO:0008643	biological_process	carbohydrate transport	6	5495	11	22745	0.0291905
GO:0045576	biological_process	mast cell activation	6	5495	11	22745	0.0291905
GO:0002260	biological_process	lymphocyte homeostasis	6	5495	11	22745	0.0291905
GO:0030311	biological_process	poly-N-acetyllactosamine biosynthetic process	6	5495	11	22745	0.0291905
GO:0051926	biological_process	negative regulation of calcium ion transport	6	5495	11	22745	0.0291905
GO:0018022	biological_process	peptidyl-lysine methylation	6	5495	11	22745	0.0291905
GO:0050927	biological_process	positive regulation of positive chemotaxis	6	5495	11	22745	0.0291905
GO:0061564	biological_process	axon development	6	5495	11	22745	0.0291905
GO:0003215	biological_process	cardiac right ventricle morphogenesis	6	5495	11	22745	0.0291905
GO:0060576	biological_process	intestinal epithelial cell development	6	5495	11	22745	0.0291905
GO:0071312	biological_process	cellular response to alkaloid	6	5495	11	22745	0.0291905
GO:0034454	biological_process	microtubule anchoring at centrosome	6	5495	11	22745	0.0291905
GO:0000045	biological_process	autophagosome assembly	22	5495	62	22745	0.0299298
GO:0010942	biological_process	positive regulation of cell death	22	5495	62	22745	0.0299298
GO:0033137	biological_process	negative regulation of peptidyl-serine phosphorylation	12	5495	29	22745	0.0303754
GO:0007040	biological_process	lysosome organization	16	5495	42	22745	0.0309319
GO:0030301	biological_process	cholesterol transport	11	5495	26	22745	0.0316405
GO:0019915	biological_process	lipid storage	11	5495	26	22745	0.0316405
GO:0014065	biological_process	phosphatidylinositol 3-kinase signaling	11	5495	26	22745	0.0316405
GO:0010575	biological_process	positive regulation of vascular endothelial growth factor production	11	5495	26	22745	0.0316405
GO:1902042	biological_process	negative regulation of extrinsic apoptotic signaling pathway via death domain receptors	11	5495	26	22745	0.0316405
GO:0006400	biological_process	tRNA modification	7	5495	14	22745	0.0320418
GO:0072583	biological_process	clathrin-dependent endocytosis	7	5495	14	22745	0.0320418
GO:0002089	biological_process	lens morphogenesis in camera-type eye	7	5495	14	22745	0.0320418
GO:1900181	biological_process	negative regulation of protein localization to nucleus	7	5495	14	22745	0.0320418
GO:0007411	biological_process	axon guidance	43	5495	137	22745	0.0325046
GO:0051497	biological_process	negative regulation of stress fiber assembly	10	5495	23	22745	0.0326545
GO:0008016	biological_process	regulation of heart contraction	10	5495	23	22745	0.0326545
GO:0023019	biological_process	signal transduction involved in regulation of gene expression	10	5495	23	22745	0.0326545
GO:0060416	biological_process	response to growth hormone	10	5495	23	22745	0.0326545
GO:1990138	biological_process	neuron projection extension	10	5495	23	22745	0.0326545
GO:0046329	biological_process	negative regulation of JNK cascade	10	5495	23	22745	0.0326545
GO:0046856	biological_process	phosphatidylinositol dephosphorylation	10	5495	23	22745	0.0326545
GO:0002026	biological_process	regulation of the force of heart contraction	10	5495	23	22745	0.0326545
GO:0048843	biological_process	negative regulation of axon extension involved in axon guidance	10	5495	23	22745	0.0326545
GO:0008202	biological_process	steroid metabolic process	15	5495	39	22745	0.0330433
GO:0051281	biological_process	positive regulation of release of sequestered calcium ion into cytosol	15	5495	39	22745	0.0330433
GO:0010718	biological_process	positive regulation of epithelial to mesenchymal transition	15	5495	39	22745	0.0330433
GO:0051412	biological_process	response to corticosterone	15	5495	39	22745	0.0330433
GO:0030728	biological_process	ovulation	8	5495	17	22745	0.0331818
GO:0046827	biological_process	positive regulation of protein export from nucleus	8	5495	17	22745	0.0331818
GO:0010996	biological_process	response to auditory stimulus	8	5495	17	22745	0.0331818
GO:0019395	biological_process	fatty acid oxidation	8	5495	17	22745	0.0331818
GO:0050860	biological_process	negative regulation of T cell receptor signaling pathway	8	5495	17	22745	0.0331818
GO:1901652	biological_process	response to peptide	8	5495	17	22745	0.0331818
GO:0035457	biological_process	cellular response to interferon-alpha	8	5495	17	22745	0.0331818
GO:0060749	biological_process	mammary gland alveolus development	8	5495	17	22745	0.0331818
GO:0048268	biological_process	clathrin coat assembly	8	5495	17	22745	0.0331818
GO:0003407	biological_process	neural retina development	8	5495	17	22745	0.0331818
GO:0035162	biological_process	embryonic hemopoiesis	9	5495	20	22745	0.0332529
GO:0042325	biological_process	regulation of phosphorylation	9	5495	20	22745	0.0332529
GO:0043984	biological_process	histone H4-K16 acetylation	9	5495	20	22745	0.0332529
GO:0060017	biological_process	parathyroid gland development	4	5495	6	22745	0.0333165
GO:0006029	biological_process	proteoglycan metabolic process	4	5495	6	22745	0.0333165
GO:0055129	biological_process	L-proline biosynthetic process	4	5495	6	22745	0.0333165
GO:0033602	biological_process	negative regulation of dopamine secretion	4	5495	6	22745	0.0333165
GO:0060373	biological_process	regulation of ventricular cardiac muscle cell membrane depolarization	4	5495	6	22745	0.0333165
GO:0034629	biological_process	cellular protein-containing complex localization	4	5495	6	22745	0.0333165
GO:0021532	biological_process	neural tube patterning	4	5495	6	22745	0.0333165
GO:0006167	biological_process	AMP biosynthetic process	4	5495	6	22745	0.0333165
GO:0034121	biological_process	regulation of toll-like receptor signaling pathway	4	5495	6	22745	0.0333165
GO:0048170	biological_process	positive regulation of long-term neuronal synaptic plasticity	4	5495	6	22745	0.0333165
GO:0060979	biological_process	vasculogenesis involved in coronary vascular morphogenesis	4	5495	6	22745	0.0333165
GO:0003208	biological_process	cardiac ventricle morphogenesis	4	5495	6	22745	0.0333165
GO:0031223	biological_process	auditory behavior	4	5495	6	22745	0.0333165
GO:0071638	biological_process	negative regulation of monocyte chemotactic protein-1 production	4	5495	6	22745	0.0333165
GO:0007210	biological_process	serotonin receptor signaling pathway	4	5495	6	22745	0.0333165
GO:0033004	biological_process	negative regulation of mast cell activation	4	5495	6	22745	0.0333165
GO:0014842	biological_process	regulation of skeletal muscle satellite cell proliferation	4	5495	6	22745	0.0333165
GO:0042759	biological_process	long-chain fatty acid biosynthetic process	4	5495	6	22745	0.0333165
GO:0015793	biological_process	glycerol transport	4	5495	6	22745	0.0333165
GO:0007006	biological_process	mitochondrial membrane organization	4	5495	6	22745	0.0333165
GO:0072718	biological_process	response to cisplatin	4	5495	6	22745	0.0333165
GO:0033629	biological_process	negative regulation of cell adhesion mediated by integrin	4	5495	6	22745	0.0333165
GO:0008366	biological_process	axon ensheathment	4	5495	6	22745	0.0333165
GO:0071494	biological_process	cellular response to UV-C	4	5495	6	22745	0.0333165
GO:2001269	biological_process	positive regulation of cysteine-type endopeptidase activity involved in apoptotic signaling pathway	4	5495	6	22745	0.0333165
GO:0002043	biological_process	blood vessel endothelial cell proliferation involved in sprouting angiogenesis	4	5495	6	22745	0.0333165
GO:0070295	biological_process	renal water absorption	4	5495	6	22745	0.0333165
GO:0007599	biological_process	hemostasis	4	5495	6	22745	0.0333165
GO:0015722	biological_process	canalicular bile acid transport	4	5495	6	22745	0.0333165
GO:0005979	biological_process	regulation of glycogen biosynthetic process	4	5495	6	22745	0.0333165
GO:0090140	biological_process	regulation of mitochondrial fission	4	5495	6	22745	0.0333165
GO:0071218	biological_process	cellular response to misfolded protein	4	5495	6	22745	0.0333165
GO:2000503	biological_process	positive regulation of natural killer cell chemotaxis	4	5495	6	22745	0.0333165
GO:0060012	biological_process	synaptic transmission, glycinergic	4	5495	6	22745	0.0333165
GO:0031100	biological_process	animal organ regeneration	27	5495	80	22745	0.0335809
GO:0071356	biological_process	cellular response to tumor necrosis factor	44	5495	141	22745	0.0338788
GO:0045668	biological_process	negative regulation of osteoblast differentiation	20	5495	56	22745	0.0348542
GO:0001822	biological_process	kidney development	45	5495	145	22745	0.0352356
GO:0043491	biological_process	protein kinase B signaling	14	5495	36	22745	0.0352395
GO:0060173	biological_process	limb development	14	5495	36	22745	0.0352395
GO:0006633	biological_process	fatty acid biosynthetic process	14	5495	36	22745	0.0352395
GO:0034605	biological_process	cellular response to heat	22	5495	63	22745	0.0357822
GO:0001938	biological_process	positive regulation of endothelial cell proliferation	22	5495	63	22745	0.0357822
GO:0031398	biological_process	positive regulation of protein ubiquitination	22	5495	63	22745	0.0357822
GO:0001934	biological_process	positive regulation of protein phosphorylation	59	5495	197	22745	0.0363792
GO:0010469	biological_process	regulation of signaling receptor activity	102	5495	360	22745	0.0373884
GO:0065009	biological_process	regulation of molecular function	54	5495	179	22745	0.0384664
GO:0043278	biological_process	response to morphine	16	5495	43	22745	0.0385143
GO:0007605	biological_process	sensory perception of sound	45	5495	146	22745	0.0393315
GO:0045746	biological_process	negative regulation of Notch signaling pathway	12	5495	30	22745	0.0397838
GO:1905515	biological_process	non-motile cilium assembly	18	5495	50	22745	0.0406146
GO:0019216	biological_process	regulation of lipid metabolic process	15	5495	40	22745	0.0413873
GO:0009617	biological_process	response to bacterium	15	5495	40	22745	0.0413873
GO:0007080	biological_process	mitotic metaphase plate congression	15	5495	40	22745	0.0413873
GO:0009887	biological_process	animal organ morphogenesis	28	5495	85	22745	0.0418207
GO:0030488	biological_process	tRNA methylation	11	5495	27	22745	0.0420378
GO:0010800	biological_process	positive regulation of peptidyl-threonine phosphorylation	11	5495	27	22745	0.0420378
GO:0051491	biological_process	positive regulation of filopodium assembly	11	5495	27	22745	0.0420378
GO:0071548	biological_process	response to dexamethasone	11	5495	27	22745	0.0420378
GO:0043433	biological_process	negative regulation of DNA-binding transcription factor activity	26	5495	78	22745	0.0423226
GO:0006906	biological_process	vesicle fusion	22	5495	64	22745	0.0424426
GO:0050728	biological_process	negative regulation of inflammatory response	33	5495	103	22745	0.0424866
GO:0032868	biological_process	response to insulin	33	5495	103	22745	0.0424866
GO:0009267	biological_process	cellular response to starvation	24	5495	71	22745	0.04256
GO:0043525	biological_process	positive regulation of neuron apoptotic process	24	5495	71	22745	0.04256
GO:0050680	biological_process	negative regulation of epithelial cell proliferation	24	5495	71	22745	0.04256
GO:0071300	biological_process	cellular response to retinoic acid	24	5495	71	22745	0.04256
GO:0032956	biological_process	regulation of actin cytoskeleton organization	24	5495	71	22745	0.04256
GO:0015816	biological_process	glycine transport	5	5495	9	22745	0.042638
GO:0070233	biological_process	negative regulation of T cell apoptotic process	5	5495	9	22745	0.042638
GO:0046512	biological_process	sphingosine biosynthetic process	5	5495	9	22745	0.042638
GO:0048671	biological_process	negative regulation of collateral sprouting	5	5495	9	22745	0.042638
GO:1902617	biological_process	response to fluoride	5	5495	9	22745	0.042638
GO:0033628	biological_process	regulation of cell adhesion mediated by integrin	5	5495	9	22745	0.042638
GO:0010656	biological_process	negative regulation of muscle cell apoptotic process	5	5495	9	22745	0.042638
GO:0061298	biological_process	retina vasculature development in camera-type eye	5	5495	9	22745	0.042638
GO:0043569	biological_process	negative regulation of insulin-like growth factor receptor signaling pathway	5	5495	9	22745	0.042638
GO:0070206	biological_process	protein trimerization	5	5495	9	22745	0.042638
GO:0006206	biological_process	pyrimidine nucleobase metabolic process	5	5495	9	22745	0.042638
GO:0006086	biological_process	acetyl-CoA biosynthetic process from pyruvate	5	5495	9	22745	0.042638
GO:1904153	biological_process	negative regulation of retrograde protein transport, ER to cytosol	5	5495	9	22745	0.042638
GO:0050665	biological_process	hydrogen peroxide biosynthetic process	5	5495	9	22745	0.042638
GO:0060712	biological_process	spongiotrophoblast layer development	5	5495	9	22745	0.042638
GO:0060411	biological_process	cardiac septum morphogenesis	5	5495	9	22745	0.042638
GO:0071455	biological_process	cellular response to hyperoxia	5	5495	9	22745	0.042638
GO:0090051	biological_process	negative regulation of cell migration involved in sprouting angiogenesis	5	5495	9	22745	0.042638
GO:0007286	biological_process	spermatid development	31	5495	96	22745	0.0435417
GO:0071542	biological_process	dopaminergic neuron differentiation	10	5495	24	22745	0.044168
GO:0001954	biological_process	positive regulation of cell-matrix adhesion	10	5495	24	22745	0.044168
GO:0070527	biological_process	platelet aggregation	14	5495	37	22745	0.0444404
GO:0003281	biological_process	ventricular septum development	14	5495	37	22745	0.0444404
GO:0030509	biological_process	BMP signaling pathway	27	5495	82	22745	0.0452668
GO:0051092	biological_process	positive regulation of NF-kappaB transcription factor activity	40	5495	129	22745	0.0455364
GO:0042593	biological_process	glucose homeostasis	40	5495	129	22745	0.0455364
GO:0006607	biological_process	NLS-bearing protein import into nucleus	9	5495	21	22745	0.0460274
GO:0045089	biological_process	positive regulation of innate immune response	9	5495	21	22745	0.0460274
GO:0042147	biological_process	retrograde transport, endosome to Golgi	23	5495	68	22745	0.0461012
GO:0003272	biological_process	endocardial cushion formation	3	5495	4	22745	0.0461686
GO:0044791	biological_process	positive regulation by host of viral release from host cell	3	5495	4	22745	0.0461686
GO:0002090	biological_process	regulation of receptor internalization	3	5495	4	22745	0.0461686
GO:0046683	biological_process	response to organophosphorus	3	5495	4	22745	0.0461686
GO:0002520	biological_process	immune system development	3	5495	4	22745	0.0461686
GO:2001206	biological_process	positive regulation of osteoclast development	3	5495	4	22745	0.0461686
GO:0070779	biological_process	D-aspartate import across plasma membrane	3	5495	4	22745	0.0461686
GO:1905037	biological_process	autophagosome organization	3	5495	4	22745	0.0461686
GO:2001013	biological_process	epithelial cell proliferation involved in renal tubule morphogenesis	3	5495	4	22745	0.0461686
GO:0089709	biological_process	L-histidine transmembrane transport	3	5495	4	22745	0.0461686
GO:1990743	biological_process	protein sialylation	3	5495	4	22745	0.0461686
GO:0006924	biological_process	activation-induced cell death of T cells	3	5495	4	22745	0.0461686
GO:0006477	biological_process	protein sulfation	3	5495	4	22745	0.0461686
GO:0006682	biological_process	galactosylceramide biosynthetic process	3	5495	4	22745	0.0461686
GO:0035751	biological_process	regulation of lysosomal lumen pH	3	5495	4	22745	0.0461686
GO:0030210	biological_process	heparin biosynthetic process	3	5495	4	22745	0.0461686
GO:0039534	biological_process	negative regulation of MDA-5 signaling pathway	3	5495	4	22745	0.0461686
GO:0033561	biological_process	regulation of water loss via skin	3	5495	4	22745	0.0461686
GO:0071466	biological_process	cellular response to xenobiotic stimulus	3	5495	4	22745	0.0461686
GO:1903576	biological_process	response to L-arginine	3	5495	4	22745	0.0461686
GO:0016561	biological_process	protein import into peroxisome matrix, translocation	3	5495	4	22745	0.0461686
GO:0061669	biological_process	spontaneous neurotransmitter secretion	3	5495	4	22745	0.0461686
GO:2000525	biological_process	positive regulation of T cell costimulation	3	5495	4	22745	0.0461686
GO:2000049	biological_process	positive regulation of cell-cell adhesion mediated by cadherin	3	5495	4	22745	0.0461686
GO:0061314	biological_process	Notch signaling involved in heart development	3	5495	4	22745	0.0461686
GO:1904030	biological_process	negative regulation of cyclin-dependent protein kinase activity	3	5495	4	22745	0.0461686
GO:0005981	biological_process	regulation of glycogen catabolic process	3	5495	4	22745	0.0461686
GO:0002232	biological_process	leukocyte chemotaxis involved in inflammatory response	3	5495	4	22745	0.0461686
GO:0045988	biological_process	negative regulation of striated muscle contraction	3	5495	4	22745	0.0461686
GO:0014053	biological_process	negative regulation of gamma-aminobutyric acid secretion	3	5495	4	22745	0.0461686
GO:2000726	biological_process	negative regulation of cardiac muscle cell differentiation	3	5495	4	22745	0.0461686
GO:0006664	biological_process	glycolipid metabolic process	3	5495	4	22745	0.0461686
GO:1901031	biological_process	regulation of response to reactive oxygen species	3	5495	4	22745	0.0461686
GO:1900158	biological_process	negative regulation of bone mineralization involved in bone maturation	3	5495	4	22745	0.0461686
GO:0060480	biological_process	lung goblet cell differentiation	3	5495	4	22745	0.0461686
GO:2000973	biological_process	regulation of pro-B cell differentiation	3	5495	4	22745	0.0461686
GO:0045064	biological_process	T-helper 2 cell differentiation	3	5495	4	22745	0.0461686
GO:0018406	biological_process	protein C-linked glycosylation via 2'-alpha-mannosyl-L-tryptophan	3	5495	4	22745	0.0461686
GO:0032732	biological_process	positive regulation of interleukin-1 production	3	5495	4	22745	0.0461686
GO:0033687	biological_process	osteoblast proliferation	3	5495	4	22745	0.0461686
GO:0034154	biological_process	toll-like receptor 7 signaling pathway	3	5495	4	22745	0.0461686
GO:0060544	biological_process	regulation of necroptotic process	3	5495	4	22745	0.0461686
GO:0034136	biological_process	negative regulation of toll-like receptor 2 signaling pathway	3	5495	4	22745	0.0461686
GO:0018916	biological_process	nitrobenzene metabolic process	3	5495	4	22745	0.0461686
GO:0009597	biological_process	detection of virus	3	5495	4	22745	0.0461686
GO:0002381	biological_process	immunoglobulin production involved in immunoglobulin mediated immune response	3	5495	4	22745	0.0461686
GO:2000065	biological_process	negative regulation of cortisol biosynthetic process	3	5495	4	22745	0.0461686
GO:1903966	biological_process	monounsaturated fatty acid biosynthetic process	3	5495	4	22745	0.0461686
GO:0006384	biological_process	transcription initiation from RNA polymerase III promoter	3	5495	4	22745	0.0461686
GO:0046602	biological_process	regulation of mitotic centrosome separation	3	5495	4	22745	0.0461686
GO:0010523	biological_process	negative regulation of calcium ion transport into cytosol	3	5495	4	22745	0.0461686
GO:0060019	biological_process	radial glial cell differentiation	3	5495	4	22745	0.0461686
GO:0019348	biological_process	dolichol metabolic process	3	5495	4	22745	0.0461686
GO:0000350	biological_process	generation of catalytic spliceosome for second transesterification step	3	5495	4	22745	0.0461686
GO:0002576	biological_process	platelet degranulation	3	5495	4	22745	0.0461686
GO:0072177	biological_process	mesonephric duct development	3	5495	4	22745	0.0461686
GO:0045590	biological_process	negative regulation of regulatory T cell differentiation	3	5495	4	22745	0.0461686
GO:0070873	biological_process	regulation of glycogen metabolic process	3	5495	4	22745	0.0461686
GO:0006027	biological_process	glycosaminoglycan catabolic process	3	5495	4	22745	0.0461686
GO:2000318	biological_process	positive regulation of T-helper 17 type immune response	3	5495	4	22745	0.0461686
GO:0035701	biological_process	hematopoietic stem cell migration	3	5495	4	22745	0.0461686
GO:0035794	biological_process	positive regulation of mitochondrial membrane permeability	3	5495	4	22745	0.0461686
GO:0032909	biological_process	regulation of transforming growth factor beta2 production	3	5495	4	22745	0.0461686
GO:0090027	biological_process	negative regulation of monocyte chemotaxis	3	5495	4	22745	0.0461686
GO:0045351	biological_process	type I interferon biosynthetic process	3	5495	4	22745	0.0461686
GO:1903416	biological_process	response to glycoside	3	5495	4	22745	0.0461686
GO:0032376	biological_process	positive regulation of cholesterol transport	3	5495	4	22745	0.0461686
GO:1902807	biological_process	negative regulation of cell cycle G1/S phase transition	3	5495	4	22745	0.0461686
GO:0060676	biological_process	ureteric bud formation	3	5495	4	22745	0.0461686
GO:0032348	biological_process	negative regulation of aldosterone biosynthetic process	3	5495	4	22745	0.0461686
GO:0003158	biological_process	endothelium development	3	5495	4	22745	0.0461686
GO:0006933	biological_process	negative regulation of cell adhesion involved in substrate-bound cell migration	3	5495	4	22745	0.0461686
GO:1905077	biological_process	negative regulation of interleukin-17 secretion	3	5495	4	22745	0.0461686
GO:2000670	biological_process	positive regulation of dendritic cell apoptotic process	3	5495	4	22745	0.0461686
GO:0000738	biological_process	DNA catabolic process, exonucleolytic	3	5495	4	22745	0.0461686
GO:0051409	biological_process	response to nitrosative stress	3	5495	4	22745	0.0461686
GO:0001920	biological_process	negative regulation of receptor recycling	3	5495	4	22745	0.0461686
GO:0035873	biological_process	lactate transmembrane transport	3	5495	4	22745	0.0461686
GO:0090191	biological_process	negative regulation of branching involved in ureteric bud morphogenesis	3	5495	4	22745	0.0461686
GO:0019079	biological_process	viral genome replication	3	5495	4	22745	0.0461686
GO:1902219	biological_process	negative regulation of intrinsic apoptotic signaling pathway in response to osmotic stress	3	5495	4	22745	0.0461686
GO:0055096	biological_process	low-density lipoprotein particle mediated signaling	3	5495	4	22745	0.0461686
GO:0044878	biological_process	mitotic cytokinesis checkpoint	3	5495	4	22745	0.0461686
GO:0090330	biological_process	regulation of platelet aggregation	3	5495	4	22745	0.0461686
GO:0035799	biological_process	ureter maturation	3	5495	4	22745	0.0461686
GO:0010918	biological_process	positive regulation of mitochondrial membrane potential	6	5495	12	22745	0.0466587
GO:0016082	biological_process	synaptic vesicle priming	6	5495	12	22745	0.0466587
GO:0071712	biological_process	ER-associated misfolded protein catabolic process	6	5495	12	22745	0.0466587
GO:0060317	biological_process	cardiac epithelial to mesenchymal transition	6	5495	12	22745	0.0466587
GO:0051764	biological_process	actin crosslink formation	6	5495	12	22745	0.0466587
GO:0048771	biological_process	tissue remodeling	6	5495	12	22745	0.0466587
GO:0034116	biological_process	positive regulation of heterotypic cell-cell adhesion	6	5495	12	22745	0.0466587
GO:0006865	biological_process	amino acid transport	6	5495	12	22745	0.0466587
GO:0032700	biological_process	negative regulation of interleukin-17 production	6	5495	12	22745	0.0466587
GO:0032693	biological_process	negative regulation of interleukin-10 production	6	5495	12	22745	0.0466587
GO:0009306	biological_process	protein secretion	16	5495	44	22745	0.0473484
GO:0045429	biological_process	positive regulation of nitric oxide biosynthetic process	16	5495	44	22745	0.0473484
GO:0000422	biological_process	autophagy of mitochondrion	16	5495	44	22745	0.0473484
GO:0043277	biological_process	apoptotic cell clearance	8	5495	18	22745	0.0473768
GO:0002224	biological_process	toll-like receptor signaling pathway	8	5495	18	22745	0.0473768
GO:0002690	biological_process	positive regulation of leukocyte chemotaxis	8	5495	18	22745	0.0473768
GO:0050769	biological_process	positive regulation of neurogenesis	13	5495	34	22745	0.0476678
GO:0009755	biological_process	hormone-mediated signaling pathway	13	5495	34	22745	0.0476678
GO:0031929	biological_process	TOR signaling	7	5495	15	22745	0.0478177
GO:0042417	biological_process	dopamine metabolic process	7	5495	15	22745	0.0478177
GO:0051146	biological_process	striated muscle cell differentiation	7	5495	15	22745	0.0478177
GO:0055013	biological_process	cardiac muscle cell development	7	5495	15	22745	0.0478177
GO:0045651	biological_process	positive regulation of macrophage differentiation	7	5495	15	22745	0.0478177
GO:1903830	biological_process	magnesium ion transmembrane transport	7	5495	15	22745	0.0478177
GO:0006790	biological_process	sulfur compound metabolic process	7	5495	15	22745	0.0478177
GO:0034453	biological_process	microtubule anchoring	7	5495	15	22745	0.0478177
GO:0006939	biological_process	smooth muscle contraction	7	5495	15	22745	0.0478177
GO:0007175	biological_process	negative regulation of epidermal growth factor-activated receptor activity	7	5495	15	22745	0.0478177
GO:1904262	biological_process	negative regulation of TORC1 signaling	7	5495	15	22745	0.0478177
GO:0043069	biological_process	negative regulation of programmed cell death	7	5495	15	22745	0.0478177
GO:0050673	biological_process	epithelial cell proliferation	7	5495	15	22745	0.0478177
GO:0055117	biological_process	regulation of cardiac muscle contraction	7	5495	15	22745	0.0478177
GO:0014002	biological_process	astrocyte development	7	5495	15	22745	0.0478177
GO:0061028	biological_process	establishment of endothelial barrier	7	5495	15	22745	0.0478177
GO:0045666	biological_process	positive regulation of neuron differentiation	33	5495	104	22745	0.0482239
GO:0042102	biological_process	positive regulation of T cell proliferation	24	5495	72	22745	0.0496584
GO:0019233	biological_process	sensory perception of pain	24	5495	72	22745	0.0496584
GO:0060079	biological_process	excitatory postsynaptic potential	22	5495	65	22745	0.0499637
S gene number: The number of genes with significant differences annotated as specific GO. TS gene number: The number of genes with significant difference. B gene number: The number of genes annotated as specific GO. TB gene number: The total number of genes.

## Sheet: Table S4c
Table S4c. Gene ontology (molecular function) enriched for target genes of 20 differentially expressed miRNAs
GO Id	Function	GO_term	S gene number	TS gene number	B gene number	TB gene number	Pvalue of Fisher's Exact Test
GO:0004842	molecular_function	ubiquitin-protein transferase activity	126	5495	329	22745	6.62748e-09
GO:0042803	molecular_function	protein homodimerization activity	296	5495	925	22745	2.06867e-08
GO:0005525	molecular_function	GTP binding	134	5495	368	22745	7.98189e-08
GO:0019901	molecular_function	protein kinase binding	164	5495	476	22745	2.152e-07
GO:0005515	molecular_function	protein binding	644	5495	2274	22745	8.47715e-07
GO:0003924	molecular_function	GTPase activity	103	5495	281	22745	1.70134e-06
GO:0061630	molecular_function	ubiquitin protein ligase activity	92	5495	246	22745	2.25464e-06
GO:0016791	molecular_function	phosphatase activity	33	5495	69	22745	1.59097e-05
GO:0022857	molecular_function	transmembrane transporter activity	43	5495	99	22745	1.92218e-05
GO:0008146	molecular_function	sulfotransferase activity	21	5495	37	22745	2.16974e-05
GO:0019003	molecular_function	GDP binding	27	5495	53	22745	2.21884e-05
GO:0004709	molecular_function	MAP kinase kinase kinase activity	35	5495	77	22745	3.50699e-05
GO:0004674	molecular_function	protein serine/threonine kinase activity	116	5495	348	22745	6.23627e-05
GO:0017137	molecular_function	Rab GTPase binding	53	5495	137	22745	0.000106994
GO:0004714	molecular_function	transmembrane receptor protein tyrosine kinase activity	25	5495	52	22745	0.000149017
GO:0015485	molecular_function	cholesterol binding	21	5495	41	22745	0.000161889
GO:0005326	molecular_function	neurotransmitter transporter activity	6	5495	6	22745	0.000198423
GO:0005096	molecular_function	GTPase activator activity	83	5495	242	22745	0.00023094
GO:0000149	molecular_function	SNARE binding	30	5495	68	22745	0.000238668
GO:0005313	molecular_function	L-glutamate transmembrane transporter activity	10	5495	14	22745	0.000251281
GO:0004865	molecular_function	protein serine/threonine phosphatase inhibitor activity	8	5495	10	22745	0.000321268
GO:0031434	molecular_function	mitogen-activated protein kinase kinase binding	30	5495	69	22745	0.000325512
GO:0008373	molecular_function	sialyltransferase activity	12	5495	19	22745	0.000342232
GO:0005031	molecular_function	tumor necrosis factor-activated receptor activity	12	5495	19	22745	0.000342232
GO:0005160	molecular_function	transforming growth factor beta receptor binding	21	5495	43	22745	0.000378728
GO:0042802	molecular_function	identical protein binding	332	5495	1179	22745	0.000657264
GO:0016301	molecular_function	kinase activity	67	5495	194	22745	0.000708124
GO:0120013	molecular_function	intermembrane lipid transfer activity	5	5495	5	22745	0.000821881
GO:0004672	molecular_function	protein kinase activity	93	5495	287	22745	0.000896784
GO:0097602	molecular_function	cullin family protein binding	11	5495	18	22745	0.000909895
GO:0001221	molecular_function	transcription cofactor binding	7	5495	9	22745	0.00107412
GO:0015293	molecular_function	symporter activity	20	5495	43	22745	0.00113344
GO:0008378	molecular_function	galactosyltransferase activity	10	5495	16	22745	0.0012328
GO:0031625	molecular_function	ubiquitin protein ligase binding	111	5495	355	22745	0.00128919
GO:0005178	molecular_function	integrin binding	42	5495	113	22745	0.00135012
GO:0005254	molecular_function	chloride channel activity	24	5495	56	22745	0.00158464
GO:0008195	molecular_function	phosphatidate phosphatase activity	9	5495	14	22745	0.00165524
GO:0043130	molecular_function	ubiquitin binding	29	5495	72	22745	0.00177209
GO:0005161	molecular_function	platelet-derived growth factor receptor binding	8	5495	12	22745	0.00219083
GO:0015250	molecular_function	water channel activity	8	5495	12	22745	0.00219083
GO:0005267	molecular_function	potassium channel activity	18	5495	39	22745	0.0022024
GO:0004713	molecular_function	protein tyrosine kinase activity	37	5495	99	22745	0.00225793
GO:0048018	molecular_function	receptor ligand activity	14	5495	28	22745	0.00267486
GO:0004896	molecular_function	cytokine receptor activity	15	5495	31	22745	0.00286422
GO:0019838	molecular_function	growth factor binding	16	5495	34	22745	0.00299433
GO:0008270	molecular_function	zinc ion binding	224	5495	789	22745	0.00305466
GO:0008092	molecular_function	cytoskeletal protein binding	32	5495	84	22745	0.00305844
GO:0038085	molecular_function	vascular endothelial growth factor binding	4	5495	4	22745	0.00340383
GO:0045134	molecular_function	uridine-diphosphatase activity	4	5495	4	22745	0.00340383
GO:0005372	molecular_function	water transmembrane transporter activity	4	5495	4	22745	0.00340383
GO:0005520	molecular_function	insulin-like growth factor binding	12	5495	23	22745	0.00341623
GO:0005524	molecular_function	ATP binding	416	5495	1537	22745	0.00348506
GO:0031419	molecular_function	cobalamin binding	6	5495	8	22745	0.00349952
GO:0102337	molecular_function	3-oxo-cerotoyl-CoA synthase activity	6	5495	8	22745	0.00349952
GO:0015194	molecular_function	L-serine transmembrane transporter activity	6	5495	8	22745	0.00349952
GO:0002162	molecular_function	dystroglycan binding	6	5495	8	22745	0.00349952
GO:0102756	molecular_function	very-long-chain 3-ketoacyl-CoA synthase activity	6	5495	8	22745	0.00349952
GO:0003841	molecular_function	1-acylglycerol-3-phosphate O-acyltransferase activity	6	5495	8	22745	0.00349952
GO:0102338	molecular_function	3-oxo-lignoceronyl-CoA synthase activity	6	5495	8	22745	0.00349952
GO:0009922	molecular_function	fatty acid elongase activity	6	5495	8	22745	0.00349952
GO:0102336	molecular_function	3-oxo-arachidoyl-CoA synthase activity	6	5495	8	22745	0.00349952
GO:0004931	molecular_function	extracellularly ATP-gated cation channel activity	5	5495	6	22745	0.00393918
GO:0035381	molecular_function	ATP-gated ion channel activity	5	5495	6	22745	0.00393918
GO:0032182	molecular_function	ubiquitin-like protein binding	5	5495	6	22745	0.00393918
GO:0003836	molecular_function	beta-galactoside (CMP) alpha-2,3-sialyltransferase activity	5	5495	6	22745	0.00393918
GO:0015174	molecular_function	basic amino acid transmembrane transporter activity	5	5495	6	22745	0.00393918
GO:0017034	molecular_function	Rap guanyl-nucleotide exchange factor activity	5	5495	6	22745	0.00393918
GO:0004693	molecular_function	cyclin-dependent protein serine/threonine kinase activity	14	5495	29	22745	0.00403306
GO:0015171	molecular_function	amino acid transmembrane transporter activity	15	5495	32	22745	0.00420041
GO:0005484	molecular_function	SNAP receptor activity	17	5495	38	22745	0.00432538
GO:0046982	molecular_function	protein heterodimerization activity	174	5495	605	22745	0.00480556
GO:0005355	molecular_function	glucose transmembrane transporter activity	11	5495	21	22745	0.00483756
GO:0016757	molecular_function	transferase activity, transferring glycosyl groups	23	5495	57	22745	0.00492974
GO:0005215	molecular_function	transporter activity	31	5495	83	22745	0.0049636
GO:0043325	molecular_function	phosphatidylinositol-3,4-bisphosphate binding	12	5495	24	22745	0.00534469
GO:0008144	molecular_function	drug binding	38	5495	107	22745	0.00546014
GO:0004745	molecular_function	retinol dehydrogenase activity	9	5495	16	22745	0.00585023
GO:0004879	molecular_function	nuclear receptor activity	18	5495	42	22745	0.00586161
GO:0005109	molecular_function	frizzled binding	16	5495	36	22745	0.00601811
GO:0051117	molecular_function	ATPase binding	34	5495	94	22745	0.00601944
GO:0000976	molecular_function	transcription regulatory region sequence-specific DNA binding	31	5495	84	22745	0.00607794
GO:0016747	molecular_function	transferase activity, transferring acyl groups other than amino-acyl groups	7	5495	11	22745	0.00616229
GO:0039706	molecular_function	co-receptor binding	7	5495	11	22745	0.00616229
GO:0003707	molecular_function	steroid hormone receptor activity	23	5495	58	22745	0.00633195
GO:0004623	molecular_function	phospholipase A2 activity	12	5495	25	22745	0.00804578
GO:0030552	molecular_function	cAMP binding	12	5495	25	22745	0.00804578
GO:0030276	molecular_function	clathrin binding	23	5495	59	22745	0.00804617
GO:0017017	molecular_function	MAP kinase tyrosine/serine/threonine phosphatase activity	8	5495	14	22745	0.00827397
GO:0015075	molecular_function	ion transmembrane transporter activity	6	5495	9	22745	0.00835033
GO:0015095	molecular_function	magnesium ion transmembrane transporter activity	9	5495	17	22745	0.00979104
GO:0003674	molecular_function	molecular_function	816	5495	3161	22745	0.0104671
GO:0001614	molecular_function	purinergic nucleotide receptor activity	5	5495	7	22745	0.0110332
GO:0005314	molecular_function	high-affinity glutamate transmembrane transporter activity	5	5495	7	22745	0.0110332
GO:0004439	molecular_function	phosphatidylinositol-4,5-bisphosphate 5-phosphatase activity	5	5495	7	22745	0.0110332
GO:0070273	molecular_function	phosphatidylinositol-4-phosphate binding	12	5495	26	22745	0.0117051
GO:0051378	molecular_function	serotonin binding	7	5495	12	22745	0.0117223
GO:0045236	molecular_function	CXCR chemokine receptor binding	7	5495	12	22745	0.0117223
GO:0008083	molecular_function	growth factor activity	47	5495	144	22745	0.0129371
GO:0016740	molecular_function	transferase activity	71	5495	231	22745	0.0131154
GO:0031267	molecular_function	small GTPase binding	18	5495	45	22745	0.0133973
GO:0030165	molecular_function	PDZ domain binding	37	5495	109	22745	0.0133988
GO:0004022	molecular_function	alcohol dehydrogenase (NAD) activity	4	5495	5	22745	0.0137316
GO:0097001	molecular_function	ceramide binding	4	5495	5	22745	0.0137316
GO:0004908	molecular_function	interleukin-1 receptor activity	4	5495	5	22745	0.0137316
GO:0019784	molecular_function	NEDD8-specific protease activity	4	5495	5	22745	0.0137316
GO:0004758	molecular_function	serine C-palmitoyltransferase activity	4	5495	5	22745	0.0137316
GO:0001665	molecular_function	alpha-N-acetylgalactosaminide alpha-2,6-sialyltransferase activity	4	5495	5	22745	0.0137316
GO:0016763	molecular_function	transferase activity, transferring pentosyl groups	4	5495	5	22745	0.0137316
GO:0009931	molecular_function	calcium-dependent protein serine/threonine kinase activity	4	5495	5	22745	0.0137316
GO:0102568	molecular_function	phospholipase A2 activity consuming 1,2-dioleoylphosphatidylethanolamine)	8	5495	15	22745	0.0140123
GO:0102567	molecular_function	phospholipase A2 activity (consuming 1,2-dipalmitoylphosphatidylcholine)	8	5495	15	22745	0.0140123
GO:0004024	molecular_function	alcohol dehydrogenase activity, zinc-dependent	3	5495	3	22745	0.014095
GO:0008107	molecular_function	galactoside 2-alpha-L-fucosyltransferase activity	3	5495	3	22745	0.014095
GO:0003960	molecular_function	NADPH:quinone reductase activity	3	5495	3	22745	0.014095
GO:0001875	molecular_function	lipopolysaccharide receptor activity	3	5495	3	22745	0.014095
GO:0009041	molecular_function	uridylate kinase activity	3	5495	3	22745	0.014095
GO:0005052	molecular_function	peroxisome matrix targeting signal-1 binding	3	5495	3	22745	0.014095
GO:0019976	molecular_function	interleukin-2 binding	3	5495	3	22745	0.014095
GO:0004725	molecular_function	protein tyrosine phosphatase activity	35	5495	103	22745	0.0155701
GO:0008138	molecular_function	protein tyrosine/serine/threonine phosphatase activity	19	5495	49	22745	0.0161683
GO:0004721	molecular_function	phosphoprotein phosphatase activity	19	5495	49	22745	0.0161683
GO:0098531	molecular_function	ligand-activated transcription factor activity	10	5495	21	22745	0.0162202
GO:0005249	molecular_function	voltage-gated potassium channel activity	25	5495	69	22745	0.0164978
GO:0051787	molecular_function	misfolded protein binding	12	5495	27	22745	0.0165172
GO:0005537	molecular_function	mannose binding	11	5495	24	22745	0.0165357
GO:0001618	molecular_function	virus receptor activity	11	5495	24	22745	0.0165357
GO:0050321	molecular_function	tau-protein kinase activity	6	5495	10	22745	0.0166297
GO:0048019	molecular_function	receptor antagonist activity	6	5495	10	22745	0.0166297
GO:0005089	molecular_function	Rho guanyl-nucleotide exchange factor activity	24	5495	66	22745	0.0177171
GO:0008009	molecular_function	chemokine activity	15	5495	37	22745	0.0201237
GO:0022841	molecular_function	potassium ion leak channel activity	8	5495	16	22745	0.0221744
GO:0015020	molecular_function	glucuronosyltransferase activity	8	5495	16	22745	0.0221744
GO:0019903	molecular_function	protein phosphatase binding	30	5495	88	22745	0.0227566
GO:0017016	molecular_function	Ras GTPase binding	9	5495	19	22745	0.023149
GO:0042623	molecular_function	ATPase activity, coupled	11	5495	25	22745	0.0232063
GO:0015187	molecular_function	glycine transmembrane transporter activity	5	5495	8	22745	0.0235893
GO:0038036	molecular_function	sphingosine-1-phosphate receptor activity	5	5495	8	22745	0.0235893
GO:0048406	molecular_function	nerve growth factor binding	5	5495	8	22745	0.0235893
GO:0071253	molecular_function	connexin binding	5	5495	8	22745	0.0235893
GO:0005154	molecular_function	epidermal growth factor receptor binding	14	5495	35	22745	0.027491
GO:0016491	molecular_function	oxidoreductase activity	60	5495	198	22745	0.0280162
GO:0035091	molecular_function	phosphatidylinositol binding	33	5495	100	22745	0.0283158
GO:0008171	molecular_function	O-methyltransferase activity	6	5495	11	22745	0.0291905
GO:0004861	molecular_function	cyclin-dependent protein serine/threonine kinase inhibitor activity	6	5495	11	22745	0.0291905
GO:0019911	molecular_function	structural constituent of myelin sheath	6	5495	11	22745	0.0291905
GO:0008484	molecular_function	sulfuric ester hydrolase activity	6	5495	11	22745	0.0291905
GO:1990380	molecular_function	Lys48-specific deubiquitinase activity	6	5495	11	22745	0.0291905
GO:0008532	molecular_function	N-acetyllactosaminide beta-1,3-N-acetylglucosaminyltransferase activity	6	5495	11	22745	0.0291905
GO:0048185	molecular_function	activin binding	6	5495	11	22745	0.0291905
GO:0017147	molecular_function	Wnt-protein binding	12	5495	29	22745	0.0303754
GO:0070700	molecular_function	BMP receptor binding	7	5495	14	22745	0.0320418
GO:0017127	molecular_function	cholesterol transporter activity	9	5495	20	22745	0.0332529
GO:0004683	molecular_function	calmodulin-dependent protein kinase activity	9	5495	20	22745	0.0332529
GO:0001540	molecular_function	amyloid-beta binding	18	5495	49	22745	0.0333025
GO:0008374	molecular_function	O-acyltransferase activity	4	5495	6	22745	0.0333165
GO:0008417	molecular_function	fucosyltransferase activity	4	5495	6	22745	0.0333165
GO:0046790	molecular_function	virion binding	4	5495	6	22745	0.0333165
GO:0035325	molecular_function	Toll-like receptor binding	4	5495	6	22745	0.0333165
GO:0001517	molecular_function	N-acetylglucosamine 6-O-sulfotransferase activity	4	5495	6	22745	0.0333165
GO:0050291	molecular_function	sphingosine N-acyltransferase activity	4	5495	6	22745	0.0333165
GO:0019534	molecular_function	toxin transmembrane transporter activity	4	5495	6	22745	0.0333165
GO:0005021	molecular_function	vascular endothelial growth factor-activated receptor activity	4	5495	6	22745	0.0333165
GO:0008525	molecular_function	phosphatidylcholine transporter activity	4	5495	6	22745	0.0333165
GO:0003779	molecular_function	actin binding	75	5495	256	22745	0.0335591
GO:0020037	molecular_function	heme binding	49	5495	160	22745	0.0364878
GO:0005244	molecular_function	voltage-gated ion channel activity	19	5495	53	22745	0.0376216
GO:0019894	molecular_function	kinesin binding	16	5495	43	22745	0.0385143
GO:0019899	molecular_function	enzyme binding	125	5495	449	22745	0.0386944
GO:0044212	molecular_function	transcription regulatory region DNA binding	74	5495	254	22745	0.0388206
GO:0008375	molecular_function	acetylglucosaminyltransferase activity	12	5495	30	22745	0.0397838
GO:0000977	molecular_function	RNA polymerase II regulatory region sequence-specific DNA binding	82	5495	285	22745	0.0410161
GO:0016758	molecular_function	transferase activity, transferring hexosyl groups	11	5495	27	22745	0.0420378
GO:0031369	molecular_function	translation initiation factor binding	11	5495	27	22745	0.0420378
GO:0004415	molecular_function	hyalurononglucosaminidase activity	5	5495	9	22745	0.042638
GO:0034511	molecular_function	U3 snoRNA binding	5	5495	9	22745	0.042638
GO:0047372	molecular_function	acylglycerol lipase activity	5	5495	9	22745	0.042638
GO:0043539	molecular_function	protein serine/threonine kinase activator activity	10	5495	24	22745	0.044168
GO:0004197	molecular_function	cysteine-type endopeptidase activity	21	5495	61	22745	0.0459668
GO:0042923	molecular_function	neuropeptide binding	9	5495	21	22745	0.0460274
GO:0031435	molecular_function	mitogen-activated protein kinase kinase kinase binding	9	5495	21	22745	0.0460274
GO:0046965	molecular_function	retinoid X receptor binding	9	5495	21	22745	0.0460274
GO:0050431	molecular_function	transforming growth factor beta binding	9	5495	21	22745	0.0460274
GO:0046923	molecular_function	ER retention sequence binding	3	5495	4	22745	0.0461686
GO:0008449	molecular_function	N-acetylglucosamine-6-sulfatase activity	3	5495	4	22745	0.0461686
GO:0034595	molecular_function	phosphatidylinositol phosphate 5-phosphatase activity	3	5495	4	22745	0.0461686
GO:0004052	molecular_function	arachidonate 12-lipoxygenase activity	3	5495	4	22745	0.0461686
GO:0016361	molecular_function	activin receptor activity, type I	3	5495	4	22745	0.0461686
GO:0005168	molecular_function	neurotrophin TRKA receptor binding	3	5495	4	22745	0.0461686
GO:0015321	molecular_function	sodium-dependent phosphate transmembrane transporter activity	3	5495	4	22745	0.0461686
GO:0004768	molecular_function	stearoyl-CoA 9-desaturase activity	3	5495	4	22745	0.0461686
GO:0004427	molecular_function	inorganic diphosphatase activity	3	5495	4	22745	0.0461686
GO:0050220	molecular_function	prostaglandin-E synthase activity	3	5495	4	22745	0.0461686
GO:0005176	molecular_function	ErbB-2 class receptor binding	3	5495	4	22745	0.0461686
GO:0008310	molecular_function	single-stranded DNA 3'-5' exodeoxyribonuclease activity	3	5495	4	22745	0.0461686
GO:0015036	molecular_function	disulfide oxidoreductase activity	3	5495	4	22745	0.0461686
GO:0032896	molecular_function	palmitoyl-CoA 9-desaturase activity	3	5495	4	22745	0.0461686
GO:0019842	molecular_function	vitamin binding	3	5495	4	22745	0.0461686
GO:0003831	molecular_function	beta-N-acetylglucosaminylglycopeptide beta-1,4-galactosyltransferase activity	3	5495	4	22745	0.0461686
GO:0015175	molecular_function	neutral amino acid transmembrane transporter activity	6	5495	12	22745	0.0466587
GO:0008474	molecular_function	palmitoyl-(protein) hydrolase activity	6	5495	12	22745	0.0466587
GO:0004620	molecular_function	phospholipase activity	6	5495	12	22745	0.0466587
GO:0015267	molecular_function	channel activity	7	5495	15	22745	0.0478177
GO:0010181	molecular_function	FMN binding	7	5495	15	22745	0.0478177
GO:0050998	molecular_function	nitric-oxide synthase binding	7	5495	15	22745	0.0478177
S gene number: The number of genes with significant differences annotated as specific GO. TS gene number: The number of genes with significant difference. B gene number: The number of genes annotated as specific GO. TB gene number: The total number of genes.
